# Supplementary material for: MicroRNA profiling of cerebrospinal fluid from dogs with steroid responsive meningitis-arteritis and meningoencephalitis of unknown origin
Source: Front Vet Sci. 2023 May 5;10:1144084. doi: 10.3389/fvets.2023.1144084 (PMC10196361; doi:10.3389/fvets.2023.1144084)
Supplement: Supplementary file 1 [file Table_1.xlsx]

## Sheet: Table_S1
Table S1. miRNAs profiled with qPCR.
miRNA	Type	Mature sequence	Forward primer	Reverse primer
cfa-mir-30c-1-5p	reference	UGUAAACAUCCUACACUCUCAGCU	CAGTGTAAACATCCTACACTCTC	TCCAGTTTTTTTTTTTTTTTGCTGA
cfa-let-7a-2-5p	reference	UGAGGUAGUAGGUUGUAUAGUU	CAGTGAGGTAGGAGGTTGT	GGTCCAGTTTTTTTTTTTTTTTAACTATAC
cfa-mir-320-3p	reference	AAAAGCUGGGUUGAGAGGGCGA	CAGAAAAGCTGGGTTGAGA	CAGTTTTTTTTTTTTTTTCGCCCT
cfa-mir-1-2-3p	reference	UGGAAUGUAAAGAAGUAUGUA	CGCAGTGGAATGTAAAGAAGT	GGTCCAGTTTTTTTTTTTTTTTACATAC
cfa-miR-450b-5p	target	UUUUGCAAUAUGUUCCUGAAU	CGCAGTTTTGCAATATGTTC	GGTCCAGTTTTTTTTTTTTTTTATTCAG
cfa-miR-450a-5p	target	UUUUUGCGAUGUGUUCCUAAUA	GCAGTTTTGCGATGTGTTC	GGTCCAGTTTTTTTTTTTTTTTATATTAGG
cfa-miR-371-5p	target	ACUCAAAAAAUGGCGGCACUUU	CTCAAAAAATGGCGGCAC	GGTCCAGTTTTTTTTTTTTTTTAAAGTG
cfa-miR-142-5p	target	CCCAUAAAGUAGAAAGCACUA	GCAGCCCATAAAGTAGAAAGC	GGTCCAGTTTTTTTTTTTTTTTAGTG
cfa-miR-9-1-5p	target	UCUUUGGUUAUCUAGCUGUAUGA	GCAGTCTTTGGTTATCTAGCTGT	GGTCCAGTTTTTTTTTTTTTTTCATAC
cfa-miR-10a-5p	target	UACCCUGUAGAUCCGAAUUUGU	GCAGTACCCTGTAGATCCGA	AGGTCCAGTTTTTTTTTTTTTTTACAA
cfa-miR-21-5p	target	UAGCUUAUCAGACUGAUGUUGA	TCAGTAGCTTATCAGACTGATG	CGTCCAGTTTTTTTTTTTTTTTCAAC
cfa-miR-191-5p	target	CAACGGAAUCCCAAAAGCAGCU	CAACGGAATCCCAAAAGCA	GTCCAGTTTTTTTTTTTTTTTAGCTG
cfa-miR-30a-5p	target	UGUAAACAUCCUCGACUGGAAGC	GCAGTGTAAACATCCTCGAC	TCCAGTTTTTTTTTTTTTTTCTTCCA
cfa-mir-92a-1-3p	target	UAUUGCACUUGUCCCGGCCUGU	AGGTGTGTATAAAGTATTGCACTTGTCC	CAGGTCCAGTTTTTTTTTTTTTTTACAG
cfa-mir-125b-1-5p	target	UCCCUGAGACCCUAACUUGUGA	CAGTCCCTGAGACCCTAAC	GTCCAGTTTTTTTTTTTTTTTCACAAG
cfa-mir-146a-5p	target	UGAGAACUGAAUUCCAUGGGUU	GCAGTGAGAACTGAATTCCA	GGTCCAGTTTTTTTTTTTTTTTAACC
cfa-mir-143-3p	target	UGAGAUGAAGCACUGUAGCUC	CAGTGAGATGAAGCACTGT	TCCAGTTTTTTTTTTTTTTTGAGC
cfa-mir-99a-2-5p	target	AACCCGUAGAUCCGAUCUUGU	CAGAACCCGTAGATCCGA	GGTCCAGTTTTTTTTTTTTTTTCAC

## Sheet: Table_S2
Table S2. Pre-processing of qPCR data.
Raw data
Sample	miR-21	let 7a	miR-92a	miR-125b	miR-10a	miR-191	miR-9	miR-30a-5p	miR-142	miR-143	miR-99a	miR-146a	miR-320	Group	Replicate
C1.1	28.81	29.32	31.21	27.92	33.14	32.53	32.11	31.23	34.05	31.51	30.38	33.73	31.45	Control	1
C1.2	27.94	28.81	30.43	27.32	32.21	31.69	31.74	31.59	33.28	30.91	29.99	32.93	31.36	Control	1
C2.1	27.41	28.11	30.74	27.46	32.07	32.78	31.6	31.49	33.1	30.03	30	32.49	32.01	Control	2
C2.2	27.64	29.42	31.09	27.12	32.77	31.47	32.27	30.59	33.33	30.23	29.95	32.2	32.11	Control	2
C3.1	27.42	27.13	28.85	25.81	30.65	31.12	32.17	29.9	33.05	28.12	29.04	32.79	30.07	Control	3
C3.2	27.71	27.63	29.73	25.74	31.73	30.48	32.69	29.66	33.48	27.9	29.47	32.77	29.92	Control	3
C4.1	24.7	25.73	26.08	23.23	26.24	30.62	31.55	27.55	32.83	28.32	26.9	29.34	28.99	Control	4
C4.2	24.42	26.11	26.05	22.39	26.51	28.51	31.45	26.81	30.04	28.02	26.28	29.5	27.86	Control	4
C5.1	29.7	30.21	31.86	28.77	33.36	32.74	32.21	32.83	34.87	32.74	30.95	34.62	32.45	Control	5
C5.2	29.28	30.28	32.92	29	36	32.9	32.25	32.46	35.5	32.51	30.66	34.79	32.81	Control	5
M1.1	20.83	25.71	24.87	22.98	26.37	26.01	32.42	26.82	26.01	28.6	26.08	25.32	27.35	MUO	6
M3.1	23.11	26.15	26.84	24.28	29.83	27.34	28.84	27.83	29.19	29.95	27.5	28.06	28.86	MUO	7
M4.1	25.23	27.51	28.11	24.85	30.27	29.17	30.03	28.91	29.38	30.22	27.85	29.59	29.54	MUO	8
M5.1	30.12	30.65	31.01	28.91	34.5	31.47	33.53	32.52	32.49	33.46	31.75	35.19	32.48	MUO	9
M5.2	29.68	29.95	29.63	28.83	32.99	31.33	32.86	32.58	31.48	32.62	30.62	35.29	32.57	MUO	9
S1.2	25.88	28.58	27.77	27.3	31.8	29	33.31	31.13	29.41	31.38	30.3	31.52	30.44	SRMA	10
S2.1	24.28	27.27	25.98	26.47	30.96	27.48	31.52	30.22	27.38	30.58	28.62	31.32	29.07	SRMA	11
S3.1	27.89	29.48	29.85	28.06	32.84	31.42	33.33	33.19	31.77	32.53	31.82	33.42	30.31	SRMA	12
S3.2	27.82	29.66	30.33	28.06	32.88	31.29	33.55	32.48	32.3	32.69	32.12	33.81	30.71	SRMA	12
S4.1	21.21	24.53	22.69	25.71	30.56	23.28	33.08	27.41	23.99	31.13	28	27.22	25.62	SRMA	13
S5.1	24.79	27.02	27.25	25.85	30.3	28.45	31.93	29.26	28.03	28.86	28.36	32.63	29.12	SRMA	14
S6.1	26.03	28.99	28.83	27.43	32.34	30.8	32.77	31.56	29.84	31.17	30.49	32.75	30.76	SRMA	15
S6.2	25.82	28.69	29.05	27.29	32.23	30.23	32.87	31.48	30.83	30.6	30.39	32.22	31.34	SRMA	15
S7.1	26.85	25.52	26.79	24.3	28.25	27.94	32.62	26.77	29.69	29.06	26.92	32.92	28.37	SRMA	16
S7.2	26.62	25.05	26.83	24.4	28.22	27.98	32.42	26.6	30.23	28.67	26.78	32.87	28.96	SRMA	16
S8.1	24.13	28.44	27.07	27.29	32.12	28.58	32.24	30.4	28.11	29.7	30.79	30.63	30.15	SRMA	17
S8.2	24.07	28.24	27.21	27.46	32.59	28.26	32.32	30.35	28.04	29.71	30.35	30.59	31.12	SRMA	17
Testing reference genes with NormFinder algorithm
Gene Name	SD	Acc. SD
let 7a	0.5705	0.5705
miR-320	0.6317	0.4256
miR-30a-5p	0.8334	0.3971
miR-125b	0.8613	0.3675
miR-99a	0.8694	0.3416
miR-92a	0.9681	0.3272
miR-191	1.1766	0.327
miR-21	1.1983	0.3229
miR-146a	1.2858	0.3206
miR-10a	1.2971	0.3164
miR-143	1.3648	0.3132
miR-9	1.7761	0.323
miR-142	1.9369	0.3333
Normalized qPCR data using let-7a as reference gene
Sample	miR-21	miR-92a	miR-125b	miR-10a	miR-191	miR-9	miR-30a-5p	miR-142	miR-143	miR-99a	miR-146a	miR-320	Group	Replicate
C1.1	-0.51	1.89	-1.4	3.82	3.21	2.79	1.91	4.73	2.19	1.06	4.41	2.13	Control	1
C1.2	-0.87	1.62	-1.49	3.4	2.88	2.93	2.78	4.47	2.1	1.18	4.12	2.55	Control	1
C2.1	-0.7	2.63	-0.65	3.96	4.67	3.49	3.38	4.99	1.92	1.89	4.38	3.9	Control	2
C2.2	-1.78	1.67	-2.3	3.35	2.05	2.85	1.17	3.91	0.81	0.53	2.78	2.69	Control	2
C3.1	0.29	1.72	-1.32	3.52	3.99	5.04	2.77	5.92	0.99	1.91	5.66	2.94	Control	3
C3.2	0.08	2.1	-1.89	4.1	2.85	5.06	2.03	5.85	0.27	1.84	5.14	2.29	Control	3
C4.1	-1.03	0.35	-2.5	0.51	4.89	5.82	1.82	7.1	2.59	1.17	3.61	3.26	Control	4
C4.2	-1.69	-0.06	-3.72	0.4	2.4	5.34	0.7	3.93	1.91	0.17	3.39	1.75	Control	4
C5.1	-0.51	1.65	-1.44	3.15	2.53	2	2.62	4.66	2.53	0.74	4.41	2.24	Control	5
C5.2	-1	2.64	-1.28	5.72	2.62	1.97	2.18	5.22	2.23	0.38	4.51	2.53	Control	5
M1.1	-4.88	-0.84	-2.73	0.66	0.3	6.71	1.11	0.3	2.89	0.37	-0.39	1.64	MUO	6
M3.1	-3.04	0.69	-1.87	3.68	1.19	2.69	1.68	3.04	3.8	1.35	1.91	2.71	MUO	7
M4.1	-2.28	0.6	-2.66	2.76	1.66	2.52	1.4	1.87	2.71	0.34	2.08	2.03	MUO	8
M5.1	-0.53	0.36	-1.74	3.85	0.82	2.88	1.87	1.84	2.81	1.1	4.54	1.83	MUO	9
M5.2	-0.27	-0.32	-1.12	3.04	1.38	2.91	2.63	1.53	2.67	0.67	5.34	2.62	MUO	9
S1.2	-2.7	-0.81	-1.28	3.22	0.42	4.73	2.55	0.83	2.8	1.72	2.94	1.86	SRMA	10
S2.1	-2.99	-1.29	-0.8	3.69	0.21	4.25	2.95	0.11	3.31	1.35	4.05	1.8	SRMA	11
S3.1	-1.59	0.37	-1.42	3.36	1.94	3.85	3.71	2.29	3.05	2.34	3.94	0.83	SRMA	12
S3.2	-1.84	0.67	-1.6	3.22	1.63	3.89	2.82	2.64	3.03	2.46	4.15	1.05	SRMA	12
S4.1	-3.32	-1.84	1.18	6.03	-1.25	8.55	2.88	-0.54	6.6	3.47	2.69	1.09	SRMA	13
S5.1	-2.23	0.23	-1.17	3.28	1.43	4.91	2.24	1.01	1.84	1.34	5.61	2.1	SRMA	14
S6.1	-2.96	-0.16	-1.56	3.35	1.81	3.78	2.57	0.85	2.18	1.5	3.76	1.77	SRMA	15
S6.2	-2.87	0.36	-1.4	3.54	1.54	4.18	2.79	2.14	1.91	1.7	3.53	2.65	SRMA	15
S7.1	1.33	1.27	-1.22	2.73	2.42	7.1	1.25	4.17	3.54	1.4	7.4	2.85	SRMA	16
S7.2	1.57	1.78	-0.65	3.17	2.93	7.37	1.55	5.18	3.62	1.73	7.82	3.91	SRMA	16
S8.1	-4.31	-1.37	-1.15	3.68	0.14	3.8	1.96	-0.33	1.26	2.35	2.19	1.71	SRMA	17
S8.2	-4.17	-1.03	-0.78	4.35	0.02	4.08	2.11	-0.2	1.47	2.11	2.35	2.88	SRMA	17
Make the average of the technical replicates
Sample	miR-21	miR-92a	miR-125b	miR-10a	miR-191	miR-9	miR-30a-5p	miR-142	miR-143	miR-99a	miR-146a	miR-320	Group
C1.1	-0.69	1.75	-1.45	3.61	3.04	2.86	2.35	4.6	2.15	1.12	4.26	2.34	Control
C2.1	-1.24	2.15	-1.48	3.65	3.36	3.17	2.27	4.45	1.36	1.21	3.58	3.29	Control
C3.1	0.19	1.91	-1.6	3.81	3.42	5.05	2.4	5.88	0.63	1.88	5.4	2.62	Control
C4.1	-1.36	0.14	-3.11	0.46	3.65	5.58	1.26	5.51	2.25	0.67	3.5	2.5	Control
C5.1	-0.76	2.15	-1.36	4.43	2.58	1.99	2.4	4.94	2.38	0.56	4.46	2.38	Control
M1.1	-4.88	-0.84	-2.73	0.66	0.3	6.71	1.11	0.3	2.89	0.37	-0.39	1.64	MUO
M3.1	-3.04	0.69	-1.87	3.68	1.19	2.69	1.68	3.04	3.8	1.35	1.91	2.71	MUO
M4.1	-2.28	0.6	-2.66	2.76	1.66	2.52	1.4	1.87	2.71	0.34	2.08	2.03	MUO
M5.1	-0.4	0.02	-1.43	3.44	1.1	2.9	2.25	1.69	2.74	0.89	4.94	2.23	MUO
S1.2	-2.7	-0.81	-1.28	3.22	0.42	4.73	2.55	0.83	2.8	1.72	2.94	1.86	SRMA
S2.1	-2.99	-1.29	-0.8	3.69	0.21	4.25	2.95	0.11	3.31	1.35	4.05	1.8	SRMA
S3.1	-1.72	0.52	-1.51	3.29	1.78	3.87	3.27	2.46	3.04	2.4	4.04	0.94	SRMA
S4.1	-3.32	-1.84	1.18	6.03	-1.25	8.55	2.88	-0.54	6.6	3.47	2.69	1.09	SRMA
S5.1	-2.23	0.23	-1.17	3.28	1.43	4.91	2.24	1.01	1.84	1.34	5.61	2.1	SRMA
S6.1	-2.92	0.1	-1.48	3.44	1.68	3.98	2.68	1.5	2.04	1.6	3.65	2.21	SRMA
S7.1	1.45	1.52	-0.94	2.95	2.67	7.24	1.4	4.67	3.58	1.56	7.61	3.38	SRMA
S8.1	-4.24	-1.2	-0.96	4.01	0.08	3.94	2.04	-0.27	1.36	2.23	2.27	2.29	SRMA
Relative quantities calculated based on the lowest expressed sample in each assay
Sample	miR-21	miR-92a	miR-125b	miR-10a	miR-191	miR-9	miR-30a-5p	miR-142	miR-143	miR-99a	miR-146a	miR-320	Group
C1.1	4.408	1.32	6.19	5.352	1.526	51.625	1.892	2.428	21.857	5.098	10.196	2.056	Control
C2.1	6.453	1	6.32	5.205	1.223	41.643	2	2.694	37.792	4.79	16.336	1.064	Control
C3.1	2.395	1.181	6.869	4.659	1.173	11.314	1.828	1	62.683	3.01	4.627	1.693	Control
C4.1	7.013	4.028	19.562	47.505	1	7.835	4.028	1.292	20.393	6.964	17.268	1.84	Control
C5.1	4.627	1	5.816	3.031	2.099	94.353	1.828	1.919	18.636	7.516	8.877	2	Control
M1.1	80.449	7.945	15.032	41.355	10.196	3.58	4.469	47.835	13.086	8.574	256	3.34	MUO
M3.1	22.471	2.751	8.282	5.098	5.502	58.081	3.01	7.16	6.964	4.347	51.984	1.591	MUO
M4.1	13.269	2.928	14.32	9.646	3.972	65.345	3.655	16.111	14.825	8.754	46.206	2.549	MUO
M5.1	3.605	4.377	6.105	6.021	5.856	50.213	2.028	18.252	14.52	5.979	6.364	2.219	MUO
S1.2	17.753	7.781	5.502	7.013	9.383	14.123	1.647	33.128	13.929	3.364	25.457	2.868	SRMA
S2.1	21.706	10.853	3.945	5.063	10.853	19.698	1.248	54.569	9.781	4.347	11.794	2.99	SRMA
S3.1	9	3.095	6.453	6.681	3.655	25.634	1	10.703	11.794	2.099	11.876	5.426	SRMA
S4.1	27.284	15.889	1	1	29.857	1	1.31	85.627	1	1	30.274	4.891	SRMA
S5.1	12.817	3.784	5.098	6.727	4.659	12.467	2.042	29.243	27.096	4.377	4	2.428	SRMA
S6.1	20.678	4.141	6.32	6.021	3.918	23.752	1.505	20.821	23.588	3.655	15.562	2.25	SRMA
S7.1	1	1.548	4.347	8.456	1.972	2.479	3.655	2.313	8.112	3.758	1	1	SRMA
S8.1	51.625	10.196	4.408	4.056	11.876	24.42	2.346	71.012	37.792	2.362	40.504	2.129	SRMA
Log2 transformation of the relative quantities
Sample	miR-21	miR-92a	miR-125b	miR-10a	miR-191	miR-9	miR-30a-5p	miR-142	miR-143	miR-99a	miR-146a	miR-320	Group
C1.1	2.14	0.4	2.63	2.42	0.61	5.69	0.92	1.28	4.45	2.35	3.35	1.04	Control
C2.1	2.69	0	2.66	2.38	0.29	5.38	1	1.43	5.24	2.26	4.03	0.09	Control
C3.1	1.26	0.24	2.78	2.22	0.23	3.5	0.87	0	5.97	1.59	2.21	0.76	Control
C4.1	2.81	2.01	4.29	5.57	0	2.97	2.01	0.37	4.35	2.8	4.11	0.88	Control
C5.1	2.21	0	2.54	1.6	1.07	6.56	0.87	0.94	4.22	2.91	3.15	1	Control
M1.1	6.33	2.99	3.91	5.37	3.35	1.84	2.16	5.58	3.71	3.1	8	1.74	MUO
M3.1	4.49	1.46	3.05	2.35	2.46	5.86	1.59	2.84	2.8	2.12	5.7	0.67	MUO
M4.1	3.73	1.55	3.84	3.27	1.99	6.03	1.87	4.01	3.89	3.13	5.53	1.35	MUO
M5.1	1.85	2.13	2.61	2.59	2.55	5.65	1.02	4.19	3.86	2.58	2.67	1.15	MUO
S1.2	4.15	2.96	2.46	2.81	3.23	3.82	0.72	5.05	3.8	1.75	4.67	1.52	SRMA
S2.1	4.44	3.44	1.98	2.34	3.44	4.3	0.32	5.77	3.29	2.12	3.56	1.58	SRMA
S3.1	3.17	1.63	2.69	2.74	1.87	4.68	0	3.42	3.56	1.07	3.57	2.44	SRMA
S4.1	4.77	3.99	0	0	4.9	0	0.39	6.42	0	0	4.92	2.29	SRMA
S5.1	3.68	1.92	2.35	2.75	2.22	3.64	1.03	4.87	4.76	2.13	2	1.28	SRMA
S6.1	4.37	2.05	2.66	2.59	1.97	4.57	0.59	4.38	4.56	1.87	3.96	1.17	SRMA
S7.1	0	0.63	2.12	3.08	0.98	1.31	1.87	1.21	3.02	1.91	0	0	SRMA
S8.1	5.69	3.35	2.14	2.02	3.57	4.61	1.23	6.15	5.24	1.24	5.34	1.09	SRMA

## Sheet: Table_S3
Table S3. Mapping of the sequencing reads in each dog group.
Gene	Name	Type	Description	Average Reads Control	Average Reads MUO	Average Reads SRMA
ENSCAFG00845017445	Y_RNA	Y RNA	Y RNA	466354	1.15867e+06	364372
ENSCAFG00845012008	Y_RNA	Y RNA	Y RNA	161685	400528	125968
ENSCAFG00845018969		rRNA		85880	84508	83463.1
ENSCAFG00845028990	Y_RNA	Y RNA	Y RNA	69711.2	161211	30623
ENSCAFG00845011972	Y_RNA	Y RNA	Y RNA	69112.6	161320	30591.7
ENSCAFG00845011573		lncRNA		31614.9	257169	35580.3
ENSCAFG00845030744		lncRNA		22690.2	172293	25992.3
ENSCAFG00845012022	Y_RNA	Y RNA	Y RNA	19325	44615.7	26187.7
ENSCAFG00845025852	VMP1	protein coding	vacuole membrane protein 1	17011.8	128184	61789.4
ENSCAFG00845023584	5_8S_rRNA	rRNA	5.8S ribosomal RNA	2269.3	8554.73	5115.05
ENSCAFG00845011995	Y_RNA	Y RNA	Y RNA	925.723	2334.1	490.228
ENSCAFG00845001770	5S_rRNA	rRNA	5S ribosomal RNA	544.112	1027.2	975.978
ENSCAFG00845001761	5S_rRNA	rRNA	5S ribosomal RNA	531.817	1007.26	976.061
ENSCAFG00845001799	5S_rRNA	rRNA	5S ribosomal RNA	531.71	987.523	959.789
ENSCAFG00845001828	5S_rRNA	rRNA	5S ribosomal RNA	530.687	997.71	968.066
ENSCAFG00845001809	5S_rRNA	rRNA	5S ribosomal RNA	530.386	1019.52	984.518
ENSCAFG00845001789	5S_rRNA	rRNA	5S ribosomal RNA	529.949	993.288	970.515
ENSCAFG00845001846	5S_rRNA	rRNA	5S ribosomal RNA	529.115	1049.43	970.326
ENSCAFG00845001818	5S_rRNA	rRNA	5S ribosomal RNA	525.622	1022.25	967.986
ENSCAFG00845001795	5S_rRNA	rRNA	5S ribosomal RNA	522.99	997.729	1010.3
ENSCAFG00845001783	5S_rRNA	rRNA	5S ribosomal RNA	522.673	992.855	989.714
ENSCAFG00845001838	5S_rRNA	rRNA	5S ribosomal RNA	521.785	1059.29	965.175
ENSCAFG00845001741	5S_rRNA	rRNA	5S ribosomal RNA	519.525	1006.75	959.104
ENSCAFG00845001749	5S_rRNA	rRNA	5S ribosomal RNA	519.168	990.657	959.702
ENSCAFG00845001756	5S_rRNA	rRNA	5S ribosomal RNA	505.039	1018.55	969.65
ENSCAFG00845001776	5S_rRNA	rRNA	5S ribosomal RNA	489.388	821.218	813.964
ENSCAFG00845016156	COPZ2	protein coding	COPI coat complex subunit zeta 2	452.887	213.922	231.315
ENSCAFG00845028324	KDM1B	protein coding	lysine demethylase 1B	368.917	152.653	215.99
ENSCAFG00845023568	Y_RNA	Y RNA	Y RNA	365.614	799.216	157.443
ENSCAFG00845024476	SLC4A7	protein coding	solute carrier family 4 member 7	336.069	135.06	171.184
ENSCAFG00845013945	LASP1	protein coding	LIM and SH3 protein 1	273.554	567.646	204.809
ENSCAFG00845029510		lncRNA		270.624	656.33	154.063
ENSCAFG00845002222	PLG	protein coding	plasminogen	260.956	129.224	127.463
ENSCAFG00845028309	AURKB	protein coding		259.546	1514.58	271.75
ENSCAFG00845004485	RTL1	protein coding	retrotransposon Gag like 1	217.608	394.807	78.0869
ENSCAFG00845017578	DRP2	protein coding	dystrophin related protein 2	194.983	112.853	132.739
ENSCAFG00845001126	ASPM	protein coding	assembly factor for spindle microtubules	194.386	54.0919	53.6925
ENSCAFG00845017914		lncRNA		182.978	246.924	68.4111
ENSCAFG00845026434		lncRNA		177.817	2.36102	2.24515
ENSCAFG00845011611	VWA8	protein coding	von Willebrand factor A domain containing 8	176.612	1.76462	0.40532
ENSCAFG00845002046	5S_rRNA	rRNA	5S ribosomal RNA	173.863	187.571	181.31
ENSCAFG00845014427	Vault	vault RNA	Vault RNA	170.04	264.231	212.105
ENSCAFG00845007564	Y_RNA	Y RNA	Y RNA	141.123	326.282	60.5433
ENSCAFG00845014397	IL6R	protein coding	interleukin 6 receptor	137.932	54.2399	71.2235
ENSCAFG00845002225	Metazoa_SRP	misc RNA	Metazoan signal recognition particle RNA	137.425	282.877	259.406
ENSCAFG00845026469	RAB40B	protein coding	RAB40B- member RAS oncogene family	120.229	64.9093	78.9875
ENSCAFG00845013484		lncRNA		110.652	58.203	33.5484
ENSCAFG00845029967	PER2	protein coding	period circadian regulator 2	104.836	40.6826	58.9079
ENSCAFG00845013029	PMEPA1	protein coding	prostate transmembrane protein- androgen induced 1	103.613	65.972	106.992
ENSCAFG00845021508		protein coding		102.173	33.6352	85.068
ENSCAFG00845015598		lncRNA		100.509	747.975	79.8706
ENSCAFG00845015819		scaRNA		97.6163	733.893	312.892
ENSCAFG00845013214	SAFB	protein coding	scaffold attachment factor B	93.7035	40.092	41.1503
ENSCAFG00845001536	U1	snRNA	U1 spliceosomal RNA	87.282	142.227	253.25
ENSCAFG00845001549	U1	snRNA	U1 spliceosomal RNA	87.0695	146.225	260.757
ENSCAFG00845004187		lncRNA		86.1759	379.121	37.6317
ENSCAFG00845005307	U1	snRNA	U1 spliceosomal RNA	85.6671	138.173	257.426
ENSCAFG00845027194		lncRNA		84.7623	40.8099	72.4758
ENSCAFG00845001565	U1	snRNA	U1 spliceosomal RNA	83.7133	149.305	262.646
ENSCAFG00845002708		lncRNA		82.8974	107.687	92.0477
ENSCAFG00845014449		lncRNA		82.1521	32.871	61.1144
ENSCAFG00845000876	ERF	protein coding	ETS2 repressor factor	79.8253	27.862	43.3485
ENSCAFG00845001836	RCVRN	protein coding	recoverin	74.4626	39.0969	43.4717
ENSCAFG00845016248	NBEAL1	protein coding	neurobeachin like 1	73.4229	29.5035	38.8136
ENSCAFG00845028452	5S_rRNA	rRNA	5S ribosomal RNA	67.8704	38.5176	43.5848
ENSCAFG00845000735		protein coding		67.2608	21.6214	27.3311
ENSCAFG00845021020	RSRC2	protein coding	arginine and serine rich coiled-coil 2	66.459	29.7892	40.1324
ENSCAFG00845008493	TRIM2	protein coding	tripartite motif containing 2	65.9992	59.2374	43.325
ENSCAFG00845016488	CFAP418	protein coding	cilia and flagella associated protein 418	65.3846	87.243	50.0273
ENSCAFG00845006955	MRM2	protein coding	mitochondrial rRNA methyltransferase 2	63.284	31.7958	42.5719
ENSCAFG00845011026	U2	snRNA	U2 spliceosomal RNA	60.8512	73.7693	132.149
ENSCAFG00845011037	U2	snRNA	U2 spliceosomal RNA	59.6492	73.334	134.375
ENSCAFG00845012389		lncRNA		56.1813	20.6092	31.3714
ENSCAFG00845007467	PSMG3	protein coding	proteasome assembly chaperone 3	55.6539	28.4411	36.5805
ENSCAFG00845013756		lncRNA		53.1172	26.5555	40.0002
ENSCAFG00845023220	TTN	protein coding	titin	51.9011	36.0878	61.1112
ENSCAFG00845030956	AGO3	protein coding	argonaute RISC catalytic component 3	51.2271	20.4947	22.9629
ENSCAFG00845022919	U1	snRNA	U1 spliceosomal RNA	50.8667	79.7662	145.775
ENSCAFG00845014572		lncRNA		49.2679	14.2293	0.529114
ENSCAFG00845013574	U2	snRNA	U2 spliceosomal RNA	49.0084	70.0559	126.741
ENSCAFG00845022482	U2	snRNA	U2 spliceosomal RNA	48.9457	69.0055	135.075
ENSCAFG00845028441		lncRNA		47.5528	14.1043	27.4669
ENSCAFG00845021511	NKAP	protein coding	NFKB activating protein	47.518	16.6163	21.9612
ENSCAFG00845002520	Metazoa_SRP	misc RNA	Metazoan signal recognition particle RNA	47.0989	71.4662	61.4668
ENSCAFG00845027322	TM9SF3	protein coding	transmembrane 9 superfamily member 3	47.0948	30.9457	28.5002
ENSCAFG00845001582	USP14	protein coding		47.0792	22.2333	43.2974
ENSCAFG00845030664	U2	snRNA	U2 spliceosomal RNA	46.7799	25.6384	15.5344
ENSCAFG00845011050	U2	snRNA	U2 spliceosomal RNA	46.0573	76.8348	139.748
ENSCAFG00845011226	FKTN	protein coding	fukutin	45.9096	12.2856	17.5311
ENSCAFG00845004686	PPP2R1A	protein coding		45.7602	16.3919	21.1218
ENSCAFG00845021682	RNaseP_nuc	ribozyme	Nuclear RNase P	45.6018	125.628	154.705
ENSCAFG00845004801	KLHL5	protein coding	kelch like family member 5	45.1308	21.9513	29.7131
ENSCAFG00845028410	U2	snRNA	U2 spliceosomal RNA	44.8992	30.4604	31.02
ENSCAFG00845026404		protein coding		44.4023	12.9789	29.7327
ENSCAFG00845009351		lncRNA		43.9482	199.014	181.81
ENSCAFG00845002522	Metazoa_SRP	misc RNA	Metazoan signal recognition particle RNA	42.9566	82.5941	66.3087
ENSCAFG00845017566	Metazoa_SRP	misc RNA	Metazoan signal recognition particle RNA	42.8052	103.06	61.9479
ENSCAFG00845015251	5S_rRNA	rRNA	5S ribosomal RNA	42.7516	128.074	190.716
ENSCAFG00845020947	TNPO3	protein coding	transportin 3	40.9408	23.5496	25.1672
ENSCAFG00845020665	TM9SF4	protein coding	transmembrane 9 superfamily member 4	40.2727	13.8179	23.2337
ENSCAFG00845016494		pseudogene		40.2163	16.4415	25.2691
ENSCAFG00845004081	5S_rRNA	rRNA	5S ribosomal RNA	40.0788	44.5348	57.2641
ENSCAFG00845004148	JPH4	protein coding	junctophilin 4	39.9688	17.9973	24.3309
ENSCAFG00845005309	FAM98C	protein coding	ryanodine receptor 1	39.5781	19.1333	19.9787
ENSCAFG00845024679	U1	snRNA	U1 spliceosomal RNA	39.1173	57.6111	79.3839
ENSCAFG00845011107	EMC2	protein coding		38.8787	5.08395	10.8131
ENSCAFG00845017751	SCN9A	protein coding	sodium voltage-gated channel alpha subunit 9	38.7897	22.4432	17.8996
ENSCAFG00845013407	BTBD2	protein coding	BTB domain containing 2	38.7287	8.87046	10.1161
ENSCAFG00845016899	U2	snRNA	U2 spliceosomal RNA	38.6933	8.98979	12.3702
ENSCAFG00845030140	MGA	protein coding	MAX dimerization protein MGA	38.5461	5.44107	2.26564
ENSCAFG00845010475	GUCY1A1	protein coding	guanylate cyclase 1 soluble subunit alpha 1	38.1933	19.7872	35.7097
ENSCAFG00845021996	PCNX4	protein coding	pecanex 4	38.0993	17.0646	20.3922
ENSCAFG00845008716		lncRNA		38.0141	34.3136	45.1291
ENSCAFG00845014636		protein coding		37.9238	197.425	152.964
ENSCAFG00845016597	SNX12	protein coding		37.8735	24.2403	22.0947
ENSCAFG00845003927	U1	snRNA	U1 spliceosomal RNA	37.8158	56.2919	105.043
ENSCAFG00845026863	KCNG1	protein coding	potassium voltage-gated channel modifier subfamily G member 1	36.727	13.4337	28.2101
ENSCAFG00845003395		lncRNA		36.2125	13.8466	13.5356
ENSCAFG00845023046	U1	snRNA	U1 spliceosomal RNA	35.2463	58.9789	100.101
ENSCAFG00845007284	CLEC20A	protein coding	C-type lectin domain containing 20A	34.8935	10.9573	18.1346
ENSCAFG00845012761	LARS2	protein coding	leucyl-tRNA synthetase 2- mitochondrial	34.887	19.7156	29.6331
ENSCAFG00845030760	ATP1A4	protein coding	ATPase Na+/K+ transporting subunit alpha 2	34.2945	7.83997	9.81233
ENSCAFG00845006403	RBM22	protein coding	RNA binding motif protein 22	33.7265	16.8039	22.8336
ENSCAFG00845003290	U2	snRNA	U2 spliceosomal RNA	33.645	73.4	106.567
ENSCAFG00845006165	PLEC	protein coding	plectin	33.3068	20.8175	24.0099
ENSCAFG00845029345	LEPROT	protein coding	leptin receptor overlapping transcript	33.0565	21.1548	15.546
ENSCAFG00845003630	MYOCD	protein coding	myocardin	32.8088	19.3762	22.9335
ENSCAFG00845004555	NMNAT2	protein coding	nicotinamide nucleotide adenylyltransferase 2	32.6581	11.768	20.9617
ENSCAFG00845000871	MMP1	protein coding	matrix metallopeptidase 1	32.4767	9.46792	6.59809
ENSCAFG00845007016		protein coding		32.1812	14.034	12.1106
ENSCAFG00845007956	HDHD3	protein coding	haloacid dehalogenase like hydrolase domain containing 3	32.1652	16.5374	19.6202
ENSCAFG00845020592	U2	snRNA	U2 spliceosomal RNA	32.1335	31.0813	56.5949
ENSCAFG00845001672	U6	snRNA	U6 spliceosomal RNA	31.9107	21.4315	26.8334
ENSCAFG00845019502	MYO1B	protein coding	myosin IB	31.6066	0.820389	1.16453
ENSCAFG00845002399		protein coding		31.4054	0.120927	0.108745
ENSCAFG00845028731		protein coding		31.2801	19.7681	7.45587
ENSCAFG00845023063	U1	snRNA	U1 spliceosomal RNA	30.7093	48.6315	87.1727
ENSCAFG00845020783	TACC2	protein coding	transforming acidic coiled-coil containing protein 2	30.2827	11.3998	11.4896
ENSCAFG00845001555	U1	snRNA	U1 spliceosomal RNA	29.8781	44.9329	76.7547
ENSCAFG00845001560	U1	snRNA	U1 spliceosomal RNA	29.8156	49.2698	82.7868
ENSCAFG00845000888	HSPG2	protein coding	heparan sulfate proteoglycan 2	29.6478	10.8623	13.4185
ENSCAFG00845005454	DYNC1H1	protein coding	dynein cytoplasmic 1 heavy chain 1	29.0528	14.4597	18.1877
ENSCAFG00845012412	LRATD2	protein coding	LRAT domain containing 2	28.9988	6.08738	7.80922
ENSCAFG00845002820	ST8SIA2	protein coding	ST8 alpha-N-acetyl-neuraminide alpha-2-8-sialyltransferase 2	28.7537	14.2233	18.8721
ENSCAFG00845009283	HSF2	protein coding	heat shock transcription factor 2	28.145	13.1141	5.08662
ENSCAFG00845013654	LIMCH1	protein coding	LIM and calponin homology domains 1	28.0171	11.4231	18.6339
ENSCAFG00845027785	DGCR8	protein coding	DGCR8 microprocessor complex subunit	27.9657	15.7893	27.8732
ENSCAFG00845015385		lncRNA		27.6947	12.5519	16.1817
ENSCAFG00845016680	U2	snRNA	U2 spliceosomal RNA	27.1964	17.06	14.2992
ENSCAFG00845012662	DST	protein coding	dystonin	27.0981	13.3188	13.6232
ENSCAFG00845012812		protein coding		26.9682	13.9162	16.2074
ENSCAFG00845011931	DUS2	protein coding	dihydrouridine synthase 2	26.5348	6.64735	5.84623
ENSCAFG00845017063		lncRNA		26.5279	23.7428	3.75132
ENSCAFG00845023954	SUSD3	protein coding	sushi domain containing 3	26.3432	16.2233	20.1269
ENSCAFG00845021006		protein coding		26.2833	8.73294	13.4441
ENSCAFG00845027721	U6	snRNA	U6 spliceosomal RNA	26.0961	13.1767	18.1256
ENSCAFG00845015666	SREBF2	protein coding	sterol regulatory element binding transcription factor 2	25.7387	10.7581	16.7895
ENSCAFG00845000100		lncRNA		25.7125	105.562	44.4121
ENSCAFG00845026992	PLXND1	protein coding	plexin D1	25.644	2.62354	2.16625
ENSCAFG00845030578		protein coding		25.6062	4.9956	10.0381
ENSCAFG00845006394	CNOT6	protein coding	CCR4-NOT transcription complex subunit 6	25.5261	16.2405	4.57745
ENSCAFG00845017955	Metazoa_SRP	misc RNA	Metazoan signal recognition particle RNA	25.3908	43.86	32.0215
ENSCAFG00845002262	NKX3-2	protein coding	NK3 homeobox 2	25.0489	13.4704	4.94839
ENSCAFG00845013368		protein coding		24.8963	5.80449	4.44768
ENSCAFG00845014045	Y_RNA	Y RNA	Y RNA	24.7067	35.5317	16.4375
ENSCAFG00845010952	U2	snRNA	U2 spliceosomal RNA	24.4717	11.8688	20.5147
ENSCAFG00845010959	SMC1B	protein coding	structural maintenance of chromosomes 1B	24.4024	6.40342	17.1238
ENSCAFG00845024133	U2	snRNA	U2 spliceosomal RNA	24.1368	17.7473	15.5152
ENSCAFG00845013481	CSNK1G2	protein coding	casein kinase 1 gamma 2	24.0641	7.29653	13.3204
ENSCAFG00845008362		lncRNA		24.0267	11.8611	18.4725
ENSCAFG00845026355		lncRNA		23.7064	11.749	11.3868
ENSCAFG00845015234		lncRNA		23.3995	15.1602	17.4678
ENSCAFG00845019243		protein coding		23.3388	13.8356	5.30491
ENSCAFG00845001505	CC2D2A	protein coding	coiled-coil and C2 domain containing 2A	23.2139	15.2101	13.9228
ENSCAFG00845022196	ASNS	protein coding		23.1324	12.445	12.2331
ENSCAFG00845016654	ALPK1	protein coding	alpha kinase 1	23.1315	10.4465	11.6357
ENSCAFG00845012319		lncRNA		23.0087	6.68441	6.70544
ENSCAFG00845019469	PITPNM2	protein coding	phosphatidylinositol transfer protein membrane associated 2	22.9841	10.044	15.9054
ENSCAFG00845020561	SLC15A1	protein coding	solute carrier family 15 member 1	22.7428	12.1947	6.94837
ENSCAFG00845001529	U1	snRNA	U1 spliceosomal RNA	22.7088	46.3944	78.5396
ENSCAFG00845001104	CORO7	protein coding		22.6538	14.4596	13.5245
ENSCAFG00845015114		lncRNA		22.6271	8.14987	15.894
ENSCAFG00845030309	ATP6V1A	protein coding	ATPase H+ transporting V1 subunit A	22.6168	11.9972	19.1295
ENSCAFG00845027846	Metazoa_SRP	misc RNA	Metazoan signal recognition particle RNA	22.569	20.1677	22.5804
ENSCAFG00845023832		snoRNA		22.3642	143.816	159.579
ENSCAFG00845020780		lncRNA		22.2715	6.22079	6.36577
ENSCAFG00845026508	5S_rRNA	rRNA	5S ribosomal RNA	22.267	30.4372	34.2222
ENSCAFG00845007641	ABCB5	protein coding	ATP binding cassette subfamily B member 5	22.1652	8.43117	13.971
ENSCAFG00845003959	MYO3A	protein coding	myosin IIIA	22.1327	8.82672	12.9594
ENSCAFG00845021231	LINGO1	protein coding		22.1237	24.5188	71.0165
ENSCAFG00845009060		lncRNA		21.6957	7.53243	14.8374
ENSCAFG00845030261	SPEG	protein coding	striated muscle enriched protein kinase	21.5217	14.6715	13.9425
ENSCAFG00845018707	U2	snRNA	U2 spliceosomal RNA	21.4926	12.8573	17.2697
ENSCAFG00845018458	U2	snRNA	U2 spliceosomal RNA	21.403	17.2596	16.7012
ENSCAFG00845000214		protein coding		20.9452	4.13374	14.7386
ENSCAFG00845020304	U2	snRNA	U2 spliceosomal RNA	20.8868	15.5346	19.5001
ENSCAFG00845025334	U2	snRNA	U2 spliceosomal RNA	20.8649	24.9786	35.8234
ENSCAFG00845017014	TMEM104	protein coding	transmembrane protein 104	20.8452	6.2529	6.60557
ENSCAFG00845023191	LEKR1	protein coding	leucine- glutamate and lysine rich 1	20.6702	4.12567	12.0135
ENSCAFG00845006815	QSOX2	protein coding	quiescin sulfhydryl oxidase 2	20.594	10.9692	10.6845
ENSCAFG00845017803	RMDN1	protein coding	regulator of microtubule dynamics 1	20.502	13.7366	14.9194
ENSCAFG00845025120	C1R	protein coding	complement C1r	20.4768	2.68993	3.41177
ENSCAFG00845028752	ZNF76	protein coding	zinc finger protein 76	20.4175	7.38586	16.9357
ENSCAFG00845000880	ZNF507	protein coding	zinc finger protein 507	20.3376	80.2463	62.158
ENSCAFG00845020508		lncRNA		20.3271	13.1059	13.942
ENSCAFG00845018656	LATS1	protein coding	large tumor suppressor kinase 1	20.0142	11.6026	15.4005
ENSCAFG00845003667	Y_RNA	Y RNA	Y RNA	19.9701	42.8385	8.96966
ENSCAFG00845006190		lncRNA		19.8906	7.57693	13.0832
ENSCAFG00845017160	NAT9	protein coding	N-acetyltransferase 9 (putative)	19.8794	2.5942	1.67903
ENSCAFG00845011056	TAFA4	protein coding	TAFA chemokine like family member 4	19.8425	7.56703	8.68128
ENSCAFG00845000731	RABGEF1	protein coding		19.5624	4.08906	2.18374
ENSCAFG00845018196	CNGB3	protein coding	cyclic nucleotide gated channel subunit beta 3	19.4743	8.65736	2.70399
ENSCAFG00845010461	LARGE1	protein coding	LARGE xylosyl- and glucuronyltransferase 1	19.3758	11.3958	24.1766
ENSCAFG00845014071	YWHAE	protein coding		19.2975	8.29689	12.637
ENSCAFG00845007532	ADAM21	protein coding		18.9791	8.18654	11.6562
ENSCAFG00845023214		lncRNA		18.9725	62.0157	24.8683
ENSCAFG00845026935	SH3BP5	protein coding	SH3 domain binding protein 5	18.8611	12.7075	15.4921
ENSCAFG00845022117	U1	snRNA	U1 spliceosomal RNA	18.7502	52.7998	81.1387
ENSCAFG00845005526		snoRNA		18.6047	457.54	535.233
ENSCAFG00845013026	SCUBE2	protein coding	signal peptide- CUB domain and EGF like domain containing 2	18.5982	9.99625	10.727
ENSCAFG00845003361	EXPH5	protein coding	exophilin 5	18.4755	3.83809	1.04318
ENSCAFG00845014358	ADAM33	protein coding	ADAM metallopeptidase domain 33	18.2948	12.9784	13.0245
ENSCAFG00845014638	VPS37A	protein coding	VPS37A subunit of ESCRT-I	18.2272	1.12496	1.99493
ENSCAFG00845011565	LRIG1	protein coding	leucine rich repeats and immunoglobulin like domains 1	18.1989	6.66577	8.45607
ENSCAFG00845021833	MCF2L2	protein coding	MCF.2 cell line derived transforming sequence-like 2	18.1741	2.3496	5.99192
ENSCAFG00845019968	NRP2	protein coding	neuropilin 2	17.8708	10.2664	10.041
ENSCAFG00845021465	TMEM69	protein coding		17.857	9.75168	13.3206
ENSCAFG00845011074	U2	snRNA	U2 spliceosomal RNA	17.7469	24.2396	31.1639
ENSCAFG00845005176	5S_rRNA	rRNA	5S ribosomal RNA	17.6444	66.22	67.1107
ENSCAFG00845027917	B4GALT2	protein coding	beta-1-4-galactosyltransferase 2	17.5612	4.58811	6.60498
ENSCAFG00845001416		protein coding		17.5552	7.82495	12.4828
ENSCAFG00845016023	RNF111	protein coding	ring finger protein 111	17.5525	7.34026	9.75092
ENSCAFG00845010637	ACTG1	protein coding	actin gamma 1	17.4231	22.3331	13.6244
ENSCAFG00845017013		protein coding		17.3501	2.3933	6.30057
ENSCAFG00845005276	PHPT1	protein coding	phosphohistidine phosphatase 1	17.306	5.67558	5.95426
ENSCAFG00845026479	TESC	protein coding	tescalcin	17.137	8.92277	9.18314
ENSCAFG00845013451	U1	snRNA	U1 spliceosomal RNA	17.1282	33.6408	67.472
ENSCAFG00845005055	GRIA1	protein coding	glutamate ionotropic receptor AMPA type subunit 1	17.1007	7.94519	6.97891
ENSCAFG00845011175	SMARCA5	protein coding		16.8104	6.34476	7.1797
ENSCAFG00845011157	U1	snRNA	U1 spliceosomal RNA	16.8092	26.8137	41.8026
ENSCAFG00845025370	U2	snRNA	U2 spliceosomal RNA	16.8061	9.17847	12.6923
ENSCAFG00845002371	CSF1	protein coding	colony stimulating factor 1	16.7421	7.97163	3.89944
ENSCAFG00845022283	NCOA3	protein coding	nuclear receptor coactivator 3	16.6861	3.44936	6.27536
ENSCAFG00845025669	PPP1R3F	protein coding	protein phosphatase 1 regulatory subunit 3F	16.6673	7.29722	9.33841
ENSCAFG00845010104	C3	protein coding	complement C3	16.5805	7.94269	4.31962
ENSCAFG00845018478		protein coding		16.5192	10.2577	8.69927
ENSCAFG00845014816		lncRNA		16.4891	7.79541	11.1331
ENSCAFG00845003780	MYH7	protein coding	myosin heavy chain 7	16.4203	8.1822	14.1439
ENSCAFG00845029108	TOMM40L	protein coding	translocase of outer mitochondrial membrane 40 like	16.2011	8.08148	9.60042
ENSCAFG00845014022		protein coding		16.0533	2.33059	3.14222
ENSCAFG00845017731	EXOC3L4	protein coding	exocyst complex component 3 like 4	16.0099	7.71712	16.4223
ENSCAFG00845005127	AK2	protein coding		15.9905	5.55138	12.8873
ENSCAFG00845012423	TRIM35	protein coding	tripartite motif containing 35	15.9595	4.35337	3.42357
ENSCAFG00845019799		protein coding		15.9191	6.06512	9.87527
ENSCAFG00845020442	PRPF6	protein coding	pre-mRNA processing factor 6	15.7805	5.99134	9.82482
ENSCAFG00845018204		lncRNA		15.7655	10.1454	31.8817
ENSCAFG00845004704	U1	snRNA	U1 spliceosomal RNA	15.754	30.9387	26.5089
ENSCAFG00845027040		lncRNA		15.7477	9.10644	5.41579
ENSCAFG00845020981	ERCC6	protein coding	ERCC excision repair 6- chromatin remodeling factor	15.6006	10.0876	14.7428
ENSCAFG00845011081	U2	snRNA	U2 spliceosomal RNA	15.4947	21.7845	43.5279
ENSCAFG00845025665	MCOLN1	protein coding	mucolipin TRP cation channel 1	15.3991	3.32563	7.67016
ENSCAFG00845008212	ITPKB	protein coding	inositol-trisphosphate 3-kinase B	15.2887	6.62021	8.69503
ENSCAFG00845024619		lncRNA		15.227	3.89642	9.37345
ENSCAFG00845011069	U2	snRNA	U2 spliceosomal RNA	15.1682	23.8437	38.4836
ENSCAFG00845013104	CDK5RAP2	protein coding	CDK5 regulatory subunit associated protein 2	15.0672	7.14083	13.9699
ENSCAFG00845018006	ADAMTS1	protein coding	ADAM metallopeptidase with thrombospondin type 1 motif 1	15.006	11.9358	21.8505
ENSCAFG00845018546	EPHX3	protein coding	epoxide hydrolase 3	14.9959	5.01063	3.50528
ENSCAFG00845015879	TAF4	protein coding	TATA-box binding protein associated factor 4	14.987	20.6861	21.1826
ENSCAFG00845014719	BIRC5	protein coding		14.4958	3.51098	3.34827
ENSCAFG00845029355	NBAS	protein coding	NBAS subunit of NRZ tethering complex	14.4385	4.90736	7.24
ENSCAFG00845026618		lncRNA		14.3958	6.51186	9.06628
ENSCAFG00845006656	BICRAL	protein coding	BICRA like chromatin remodeling complex associated protein	14.3902	9.46108	20.311
ENSCAFG00845024750	ACTR1A	protein coding	actin related protein 1A	14.3571	4.89334	6.83556
ENSCAFG00845011119	U2	snRNA	U2 spliceosomal RNA	14.251	17.9435	23.9296
ENSCAFG00845007028	HTR2A	protein coding	5-hydroxytryptamine receptor 2A	14.1972	0.271392	0.375661
ENSCAFG00845011873		protein coding		14.1808	0	0.380917
ENSCAFG00845002257	HP1BP3	protein coding	heterochromatin protein 1 binding protein 3	14.1469	3.46038	6.15049
ENSCAFG00845027915	DDX51	protein coding	DEAD-box helicase 51	14.1106	3.61673	10.5852
ENSCAFG00845028283		lncRNA		14.0912	4.64423	7.00023
ENSCAFG00845012302	TMED4	protein coding	DEAD-box helicase 56	13.9495	7.24086	12.9196
ENSCAFG00845020107	U2	snRNA	U2 spliceosomal RNA	13.8534	42.1589	48.8919
ENSCAFG00845004928	SPEN	protein coding	spen family transcriptional repressor	13.8057	11.2353	11.8901
ENSCAFG00845012424	XDH	protein coding	xanthine dehydrogenase	13.754	5.2938	1.84184
ENSCAFG00845030593		lncRNA		13.6879	17.1827	14.5418
ENSCAFG00845011828	LY6G6F	protein coding	lymphocyte antigen 6 family member G6F	13.68	5.39309	8.29243
ENSCAFG00845011059	U2	snRNA	U2 spliceosomal RNA	13.6653	25.2201	42.0947
ENSCAFG00845011756	LMNB2	protein coding	lamin B2	13.6635	10.585	11.6133
ENSCAFG00845003143	THOC6	protein coding		13.6008	3.15548	9.69332
ENSCAFG00845025535	FNDC3B	protein coding	fibronectin type III domain containing 3B	13.545	5.47379	13.451
ENSCAFG00845006244		lncRNA		13.5251	6.23753	6.49976
ENSCAFG00845009750	AHNAK	protein coding	AHNAK nucleoprotein	13.5165	26.2467	21.6996
ENSCAFG00845021787		protein coding		13.4813	11.7214	12.0469
ENSCAFG00845011013	U2	snRNA	U2 spliceosomal RNA	13.4631	22.6836	41.5523
ENSCAFG00845012946	SNORD14	snoRNA	Small nucleolar RNA SNORD14	13.4467	40.0915	33.756
ENSCAFG00845017154	TGM3	protein coding		13.4363	4.65563	5.26546
ENSCAFG00845027629	HEG1	protein coding	heart development protein with EGF like domains 1	13.4335	3.66511	4.70237
ENSCAFG00845013084	RTCA	protein coding	RNA 3'-terminal phosphate cyclase	13.4187	9.74007	11.5438
ENSCAFG00845002097	EIF4G3	protein coding	eukaryotic translation initiation factor 4 gamma 3	13.399	7.88406	16.3992
ENSCAFG00845011086	U2	snRNA	U2 spliceosomal RNA	13.3069	22.9024	41.2804
ENSCAFG00845004901	CUX1	protein coding	cut like homeobox 1	13.1228	6.58817	7.11175
ENSCAFG00845008078	ZNF45	protein coding		13.1021	4.98545	4.8596
ENSCAFG00845024105	SYTL5	protein coding	synaptotagmin like 5	13.0787	6.08798	6.0781
ENSCAFG00845030170	OASL	protein coding	2'-5'-oligoadenylate synthetase like	13.06	5.24983	1.59425
ENSCAFG00845009172	RGS7BP	protein coding	regulator of G protein signaling 7 binding protein	13.0171	10.0368	8.22973
ENSCAFG00845022325	PLCL2	protein coding	phospholipase C like 2	12.9593	4.05241	13.4277
ENSCAFG00845001392		protein coding		12.9464	3.66194	3.58117
ENSCAFG00845011098	U2	snRNA	U2 spliceosomal RNA	12.9424	18.3628	25.5907
ENSCAFG00845002251	C6	protein coding	complement C6	12.8611	9.95842	8.72857
ENSCAFG00845007044	POLDIP2	protein coding	DNA polymerase delta interacting protein 2	12.8048	4.47565	7.349
ENSCAFG00845011588	TMIE	protein coding	transmembrane inner ear	12.6655	4.67033	10.195
ENSCAFG00845016474	STIL	protein coding	STIL centriolar assembly protein	12.6618	5.96822	8.87997
ENSCAFG00845002433	ZNF597	protein coding	zinc finger protein 597	12.6339	1.20927	2.15338
ENSCAFG00845026984	SLC38A4	protein coding	solute carrier family 38 member 4	12.6244	8.48247	10.4245
ENSCAFG00845005565		lncRNA		12.5712	6.6737	0.272172
ENSCAFG00845002882	CALML5	protein coding	calmodulin like 5	12.5648	5.29	10.0881
ENSCAFG00845013691	MAN1C1	protein coding	mannosidase alpha class 1C member 1	12.449	3.94995	7.56449
ENSCAFG00845013551	ATXN7	protein coding	ataxin 7	12.3748	5.00907	8.32887
ENSCAFG00845005146	PTGDS	protein coding	prostaglandin D2 synthase	12.3742	4.20561	1.63241
ENSCAFG00845004282	SLC8A3	protein coding	solute carrier family 8 member A3	12.3665	4.12841	8.53961
ENSCAFG00845027178	FOXE3	protein coding	forkhead box E3	12.3144	6.80728	7.48424
ENSCAFG00845019979	U2	snRNA	U2 spliceosomal RNA	12.3121	2.04864	3.98832
ENSCAFG00845013364	DLG5	protein coding	discs large MAGUK scaffold protein 5	12.2056	4.15157	6.42975
ENSCAFG00845008879	PHIP	protein coding	pleckstrin homology domain interacting protein	12.1404	4.49374	5.38293
ENSCAFG00845016369		protein coding		12.1326	7.05566	9.2363
ENSCAFG00845008237		protein coding		12.0851	4.49672	6.48025
ENSCAFG00845011373	KDM2A	protein coding	lysine demethylase 2A	12.0473	4.25625	12.4112
ENSCAFG00845011108	U2	snRNA	U2 spliceosomal RNA	11.9212	17.3518	23.7766
ENSCAFG00845026244		lncRNA		11.9146	1.94191	6.81251
ENSCAFG00845023718	U1	snRNA	U1 spliceosomal RNA	11.8284	10.5238	19.9049
ENSCAFG00845018014		lncRNA		11.7956	2.38189	6.16519
ENSCAFG00845000286	PPFIA3	protein coding	PTPRF interacting protein alpha 3	11.7123	8.16022	8.15313
ENSCAFG00845003071	U2	snRNA	U2 spliceosomal RNA	11.6487	18.7629	25.5959
ENSCAFG00845019200		protein coding		11.5797	6.1242	4.43762
ENSCAFG00845012530		protein coding		11.5753	2.05298	5.12981
ENSCAFG00845019328	LMO4	protein coding	LIM domain only 4	11.5698	5.23095	6.46791
ENSCAFG00845012066	TSPAN17	protein coding	tetraspanin 17	11.5082	3.0195	4.77918
ENSCAFG00845029149	B4GALNT4	protein coding	beta-1-4-N-acetyl-galactosaminyltransferase 4	11.5044	2.7238	6.38032
ENSCAFG00845023328		lncRNA		11.4938	44.2688	12.4142
ENSCAFG00845004793	DMPK	protein coding	DM1 protein kinase	11.4477	6.55343	7.36935
ENSCAFG00845028814	MEN1	protein coding	menin 1	11.4223	5.14505	7.56387
ENSCAFG00845030003	CLTCL1	protein coding	clathrin heavy chain like 1	11.4131	2.13798	5.79943
ENSCAFG00845022336	FNBP1	protein coding	formin binding protein 1	11.3944	9.32654	7.15646
ENSCAFG00845005661	NFIA	protein coding	nuclear factor I A	11.3833	4.78225	4.16635
ENSCAFG00845011326	POLK	protein coding	DNA polymerase kappa	11.3754	4.28972	2.20979
ENSCAFG00845017273	DSP	protein coding	desmoplakin	11.3514	6.60879	7.05274
ENSCAFG00845014350	TTC4	protein coding	tetratricopeptide repeat domain 4	11.3353	4.30547	4.43309
ENSCAFG00845001563		lncRNA		11.3102	1.61416	2.51353
ENSCAFG00845026462	CAMTA1	protein coding	calmodulin binding transcription activator 1	11.2536	4.43209	5.36787
ENSCAFG00845016504	PELI2	protein coding	pellino E3 ubiquitin protein ligase family member 2	11.2428	5.1556	2.17052
ENSCAFG00845028549	APMAP	protein coding	adipocyte plasma membrane associated protein	11.2218	4.88499	3.25805
ENSCAFG00845012757	PLAGL1	protein coding	PLAG1 like zinc finger 1	11.1428	4.29889	3.97
ENSCAFG00845014833		lncRNA		11.0615	3.12713	6.3365
ENSCAFG00845000652		protein coding		11.0426	8.96257	6.82452
ENSCAFG00845028251	MYO18B	protein coding	myosin XVIIIB	10.9726	5.62876	9.63137
ENSCAFG00845005509	HNRNPU	protein coding	heterogeneous nuclear ribonucleoprotein U	10.9603	7.03959	11.0253
ENSCAFG00845024693	GMNC	protein coding	geminin coiled-coil domain containing	10.9523	0.542783	0.326234
ENSCAFG00845014142	MLLT6	protein coding	MLLT6- PHD finger containing	10.9291	11.0676	12.1548
ENSCAFG00845017393	PLAA	protein coding	phospholipase A2 activating protein	10.843	1.93029	0.296575
ENSCAFG00845012790	CDK12	protein coding	cyclin dependent kinase 12	10.839	7.87691	12.2194
ENSCAFG00845017235	DAW1	protein coding	dynein assembly factor with WD repeats 1	10.8057	4.63733	7.01579
ENSCAFG00845005247	FAT2	protein coding	FAT atypical cadherin 2	10.7687	4.52536	4.45566
ENSCAFG00845000028	ESR1	protein coding	estrogen receptor 1	10.7412	6.31282	14.293
ENSCAFG00845021544	NOL4L	protein coding	nucleolar protein 4 like	10.7235	0.722786	2.30972
ENSCAFG00845005957	SH3D19	protein coding	SH3 domain containing 19	10.6714	3.17823	1.65926
ENSCAFG00845014964	MTUS1	protein coding	microtubule associated scaffold protein 1	10.6544	4.26385	8.75981
ENSCAFG00845012574	CCS	protein coding	copper chaperone for superoxide dismutase	10.6139	2.49091	4.95032
ENSCAFG00845021130		protein coding		10.5998	4.2464	6.17878
ENSCAFG00845003466	CD247	protein coding	CD247 molecule	10.5246	4.79282	7.74176
ENSCAFG00845029920		lncRNA		10.5031	4.36733	5.59832
ENSCAFG00845029168	ETS2	protein coding	ETS proto-oncogene 2- transcription factor	10.4173	10.5729	4.57692
ENSCAFG00845016989	KDM4A	protein coding	lysine demethylase 4A	10.3895	7.79451	7.51115
ENSCAFG00845016827	CCDC30	protein coding		10.2744	0.552638	3.81392
ENSCAFG00845018581	MFAP4	protein coding	microfibril associated protein 4	10.2509	1.5354	0.269544
ENSCAFG00845014014	GLP1R	protein coding	glucagon like peptide 1 receptor	10.2378	5.76264	7.74814
ENSCAFG00845009697	DNAAF5	protein coding	dynein axonemal assembly factor 5	10.2344	4.10321	7.00665
ENSCAFG00845015523	C1orf94	protein coding	chromosome 1 open reading frame 94	10.1996	5.31592	5.14006
ENSCAFG00845027016	NKD2	protein coding	NKD inhibitor of WNT signaling pathway 2	10.1443	6.3681	8.85165
ENSCAFG00845002586	ANKRD11	protein coding	ankyrin repeat domain 11	10.0369	4.50568	6.49847
ENSCAFG00845019905		lncRNA		10.0355	15.044	9.51414
ENSCAFG00845017757	MICAL2	protein coding	microtubule associated monooxygenase- calponin and LIM domain containing 2	10.0025	5.14213	6.71189
ENSCAFG00845024797	MYO3B	protein coding	myosin IIIB	9.9918	3.04716	5.96191
ENSCAFG00845023056	SCAF4	protein coding	SR-related CTD associated factor 4	9.98801	3.2776	4.55034
ENSCAFG00845006249	OSBPL8	protein coding	oxysterol binding protein like 8	9.97692	2.86718	3.44905
ENSCAFG00845023372	JARID2	protein coding	jumonji and AT-rich interaction domain containing 2	9.9665	1.52005	2.96962
ENSCAFG00845007332	U1	snRNA	U1 spliceosomal RNA	9.96411	11.7022	13.8767
ENSCAFG00845018240	GLI3	protein coding	GLI family zinc finger 3	9.95996	2.6253	4.49659
ENSCAFG00845003449	DACT3	protein coding	dishevelled binding antagonist of beta catenin 3	9.93803	4.47585	8.22613
ENSCAFG00845003321		scaRNA		9.89275	25.5482	46.121
ENSCAFG00845024863	IGFBP2	protein coding	insulin like growth factor binding protein 2	9.83981	3.1878	6.25563
ENSCAFG00845014164	SEPTIN1	protein coding	septin 1	9.82049	1.85879	2.05024
ENSCAFG00845011855	RPS6KA1	protein coding	ribosomal protein S6 kinase A1	9.79771	6.31631	8.23165
ENSCAFG00845028729	SRRM4	protein coding	serine/arginine repetitive matrix 4	9.78798	3.70382	3.68105
ENSCAFG00845000907	CTNNA3	protein coding	catenin alpha 3	9.77942	9.65165	7.38663
ENSCAFG00845024784	NECAB3	protein coding	N-terminal EF-hand calcium binding protein 3	9.722	3.22285	6.99507
ENSCAFG00845017831	SZT2	protein coding	SZT2 subunit of KICSTOR complex	9.67895	7.42711	7.38048
ENSCAFG00845002451	SPTB	protein coding	spectrin beta- erythrocytic	9.67252	2.99519	1.17223
ENSCAFG00845011400		snoRNA		9.6644	5.36499	36.7518
ENSCAFG00845018079	FAT1	protein coding	FAT atypical cadherin 1	9.64163	6.10764	5.74589
ENSCAFG00845025537		lncRNA		9.63187	0.120927	0.326234
ENSCAFG00845000939	RNF212	protein coding	ring finger protein 212	9.58795	4.12134	5.05518
ENSCAFG00845023233		protein coding		9.587	0.120927	0.163428
ENSCAFG00845020773	MAST2	protein coding	microtubule associated serine/threonine kinase 2	9.51957	4.72696	5.98698
ENSCAFG00845025980	DAG1	protein coding	dystroglycan 1	9.51228	1.8013	0.620802
ENSCAFG00845006637	CPT1A	protein coding	carnitine palmitoyltransferase 1A	9.50367	3.15112	1.74507
ENSCAFG00845004924	EFCAB7	protein coding	EF-hand calcium binding domain 7	9.49467	2.20966	2.56484
ENSCAFG00845018486	IRS2	protein coding	insulin receptor substrate 2	9.473	8.98699	13.5187
ENSCAFG00845023353		protein coding		9.43481	0.953223	0.840299
ENSCAFG00845014888	U2	snRNA	U2 spliceosomal RNA	9.39051	20.1824	31.6139
ENSCAFG00845020864		snoRNA		9.36107	10.9453	22.7406
ENSCAFG00845028762	PRKCD	protein coding	protein kinase C delta	9.33707	4.47406	4.96754
ENSCAFG00845012045	ARHGAP5	protein coding	Rho GTPase activating protein 5	9.20817	0.552638	0.65309
ENSCAFG00845021043	SLC4A5	protein coding		9.19686	2.05298	4.13958
ENSCAFG00845011490	SLC39A3	protein coding	solute carrier family 39 member 3	9.04637	6.20663	3.32244
ENSCAFG00845006301	PA2G4	protein coding		9.03714	3.28468	4.57745
ENSCAFG00845012489	NPC1L1	protein coding	NPC1 like intracellular cholesterol transporter 1	9.02824	3.75925	4.11568
ENSCAFG00845026546	SLC3A1	protein coding	solute carrier family 3 member 1	9.02398	2.74901	6.40227
ENSCAFG00845006489	SYNPO	protein coding	synaptopodin	9.01643	2.2007	5.23365
ENSCAFG00845018431	CAPZA3	protein coding	capping actin protein of muscle Z-line subunit alpha 3	9.00288	1.11354	0.21749
ENSCAFG00845018322	TRPV6	protein coding	transient receptor potential cation channel subfamily V member 6	8.97423	0.120927	0.408569
ENSCAFG00845012964	CDC40	protein coding	cell division cycle 40	8.95829	2.50281	7.05883
ENSCAFG00845023609	LAMB4	protein coding	laminin subunit beta 4	8.95195	1.88006	3.51904
ENSCAFG00845006749	ZBTB7A	protein coding	zinc finger and BTB domain containing 7A	8.91877	5.99926	11.017
ENSCAFG00845005386		lncRNA		8.89958	237.303	137.652
ENSCAFG00845026057		protein coding		8.86863	3.14476	5.57966
ENSCAFG00845012518		lncRNA		8.86051	5.57107	4.25407
ENSCAFG00845011866		snoRNA		8.84675	26.6194	20.6837
ENSCAFG00845025109	U2	snRNA	U2 spliceosomal RNA	8.82614	5.13482	5.06778
ENSCAFG00845005906	ASCC3	protein coding	activating signal cointegrator 1 complex subunit 3	8.78534	0.402173	1.0214
ENSCAFG00845003121	CELSR2	protein coding	cadherin EGF LAG seven-pass G-type receptor 2	8.77598	0.271392	0.756578
ENSCAFG00845005240		lncRNA		8.74892	2.94322	1.03383
ENSCAFG00845009858	FGG	protein coding	fibrinogen gamma chain	8.7385	6.99658	7.17239
ENSCAFG00845000968		protein coding		8.73503	2.02067	4.05498
ENSCAFG00845005219		lncRNA		8.72725	6.00374	5.96075
ENSCAFG00845018128	RHOBTB2	protein coding	Rho related BTB domain containing 2	8.71977	3.24167	5.82364
ENSCAFG00845005762		lncRNA		8.68991	4.73307	1.79303
ENSCAFG00845029647	U4	snRNA	U4 spliceosomal RNA	8.67498	6.21989	16.2717
ENSCAFG00845018215		protein coding		8.66502	1.93598	4.88359
ENSCAFG00845028686		lncRNA		8.64845	41.3427	21.0971
ENSCAFG00845026233	HSD17B7	protein coding	hydroxysteroid 17-beta dehydrogenase 7	8.63614	3.75026	6.71965
ENSCAFG00845029461	GCN1	protein coding	GCN1 activator of EIF2AK4	8.62013	7.89972	3.67504
ENSCAFG00845015278	SLC2A1	protein coding	solute carrier family 2 member 1	8.60855	6.86144	5.62318
ENSCAFG00845026993	OPALIN	protein coding	oligodendrocytic myelin paranodal and inner loop protein	8.57726	4.74909	5.73454
ENSCAFG00845029599	CNKSR2	protein coding	connector enhancer of kinase suppressor of Ras 2	8.57278	4.27801	4.48715
ENSCAFG00845000985		lncRNA		8.56875	2.47486	2.47377
ENSCAFG00845010604	SOST	protein coding	sclerostin	8.55897	3.77982	6.71689
ENSCAFG00845028094	APPBP2	protein coding	amyloid beta precursor protein binding protein 2	8.53125	1.60867	4.10476
ENSCAFG00845002324	KCNIP1	protein coding	potassium voltage-gated channel interacting protein 1	8.53019	4.18113	3.01433
ENSCAFG00845020505		lncRNA		8.52924	1.1545	3.1474
ENSCAFG00845025218	U5	snRNA	U5 spliceosomal RNA	8.50966	15.1118	52.4557
ENSCAFG00845014246	DAB2IP	protein coding	DAB2 interacting protein	8.50361	4.36039	10.3376
ENSCAFG00845025382		lncRNA		8.45447	1.84067	5.08417
ENSCAFG00845008129	SNAP47	protein coding		8.37831	3.77705	6.02724
ENSCAFG00845005183		snoRNA		8.37562	5.03655	7.30554
ENSCAFG00845022580	PLEKHM3	protein coding	pleckstrin homology domain containing M3	8.36481	6.83487	6.13791
ENSCAFG00845028130		protein coding		8.34797	3.75333	8.65206
ENSCAFG00845010392	LMOD3	protein coding	leiomodin 3	8.34438	3.69668	2.98931
ENSCAFG00845011005	RGS12	protein coding	regulator of G protein signaling 12	8.3305	3.08655	3.54754
ENSCAFG00845012160	SLC30A7	protein coding	solute carrier family 30 member 7	8.28836	17.8228	11.6038
ENSCAFG00845016448		protein coding		8.25999	3.81835	5.09414
ENSCAFG00845004870		snoRNA		8.25557	90.53	154.179
ENSCAFG00845026913		snoRNA		8.24124	66.8284	38.1186
ENSCAFG00845027245	MAOA	protein coding	monoamine oxidase A	8.22971	4.73031	4.65102
ENSCAFG00845005581	ANXA6	protein coding	annexin A6	8.21935	2.11208	2.28741
ENSCAFG00845008798	TOLLIP	protein coding	toll interacting protein	8.21073	3.43084	5.12046
ENSCAFG00845009567	DBN1	protein coding	drebrin 1	8.16871	2.68438	5.79733
ENSCAFG00845022506		protein coding		8.16664	4.53955	4.06014
ENSCAFG00845026801		lncRNA		8.11784	6.16676	3.61956
ENSCAFG00845004576	MOXD1	protein coding		8.09276	0.362781	0.735425
ENSCAFG00845013946	TTC37	protein coding	tetratricopeptide repeat domain 37	8.07491	2.62258	4.20442
ENSCAFG00845013540	B4GAT1	protein coding	beta-1-4-glucuronyltransferase 1	8.07033	29.6836	7.36378
ENSCAFG00845023638	DDX47	protein coding	DEAD-box helicase 47	8.06965	1.89818	4.66981
ENSCAFG00845009040	SLC9A5	protein coding	solute carrier family 9 member A5	8.03411	2.01911	3.00779
ENSCAFG00845006272	POLM	protein coding	DNA polymerase mu	7.99577	1.88006	4.66099
ENSCAFG00845026255	CHD3	protein coding	chromodomain helicase DNA binding protein 3	7.9927	6.74762	9.33178
ENSCAFG00845011365	SERPINH1	protein coding	serpin family H member 1	7.97664	5.40139	4.32888
ENSCAFG00845002864	SLCO3A1	protein coding	solute carrier organic anion transporter family member 3A1	7.97591	3.4395	5.36935
ENSCAFG00845011468		lncRNA		7.95469	2.89947	4.7533
ENSCAFG00845003624	TENM2	protein coding	teneurin transmembrane protein 2	7.94667	2.46067	0.944408
ENSCAFG00845002345	VLDLR	protein coding	very low density lipoprotein receptor	7.91804	3.55451	5.39147
ENSCAFG00845009918	PPM1H	protein coding	protein phosphatase- Mg2+/Mn2+ dependent 1H	7.90656	3.47023	5.63581
ENSCAFG00845007472	LIN28B	protein coding	lin-28 homolog B	7.88972	1.2782	3.84674
ENSCAFG00845021469	SLC39A13	protein coding	solute carrier family 39 member 13	7.83958	5.17818	2.70569
ENSCAFG00845028926	ASAH2	protein coding		7.78558	2.25111	4.36776
ENSCAFG00845017546	LRRC8C	protein coding	leucine rich repeat containing 8 VRAC subunit C	7.75982	4.10766	3.27444
ENSCAFG00845020151	GRID2	protein coding	glutamate ionotropic receptor delta type subunit 2	7.75703	0.935102	4.74572
ENSCAFG00845007658	TLE4	protein coding	TLE family member 4- transcriptional corepressor	7.75048	6.91069	2.51016
ENSCAFG00845011068	TMEM132E	protein coding	transmembrane protein 132E	7.7418	2.79184	2.55696
ENSCAFG00845014480	SDK1	protein coding	sidekick cell adhesion molecule 1	7.73476	4.37146	2.11481
ENSCAFG00845000970		protein coding		7.72126	3.84994	4.12208
ENSCAFG00845000453	CES5A	protein coding	carboxylesterase 5A	7.70458	3.87674	3.91964
ENSCAFG00845024672	PLA2G6	protein coding	phospholipase A2 group VI	7.69669	4.71591	4.52424
ENSCAFG00845015937	MGAT5B	protein coding	alpha-1-6-mannosylglycoprotein 6-beta-N-acetylglucosaminyltransferase B	7.68079	1.81734	0.726919
ENSCAFG00845004919	HNRNPL	protein coding		7.68069	3.93699	2.90323
ENSCAFG00845024665		protein coding		7.63031	3.95738	5.11983
ENSCAFG00845020514	FBN1	protein coding	fibrillin 1	7.62757	3.45762	3.64302
ENSCAFG00845024966		protein coding		7.59444	2.93245	3.13742
ENSCAFG00845003919	ZNF599	protein coding		7.58873	2.6127	4.33841
ENSCAFG00845014033		protein coding		7.58112	1.26835	1.87212
ENSCAFG00845025675	HIC2	protein coding		7.5631	2.00356	2.34918
ENSCAFG00845015861		protein coding		7.5373	0	0
ENSCAFG00845005678	SEC16A	protein coding	SEC16 homolog A- endoplasmic reticulum export factor	7.52733	4.93011	5.07811
ENSCAFG00845031118		protein coding		7.50724	1.6902	2.56159
ENSCAFG00845000044	RNF217	protein coding	ring finger protein 217	7.50597	2.57955	6.06798
ENSCAFG00845001608	GNG5	protein coding	chitobiase	7.43925	3.14843	3.52105
ENSCAFG00845008287	5S_rRNA	rRNA	5S ribosomal RNA	7.40074	13.3061	13.5016
ENSCAFG00845012283		protein coding		7.37778	1.6902	3.08963
ENSCAFG00845015247	ZMYM6	protein coding	zinc finger MYM-type containing 6	7.36705	1.89977	4.21885
ENSCAFG00845007174	CTDSP2	protein coding	CTD small phosphatase 2	7.36459	4.75187	3.7054
ENSCAFG00845021129		pseudogene		7.36133	2.1357	3.63064
ENSCAFG00845012674	U2	snRNA	U2 spliceosomal RNA	7.34098	3.3232	1.74979
ENSCAFG00845013455		lncRNA		7.337	2.08252	4.20397
ENSCAFG00845007524	FASN	protein coding	fatty acid synthase	7.32441	1.14742	5.83705
ENSCAFG00845003296		protein coding		7.32249	1.00681	2.29859
ENSCAFG00845028688	U2	snRNA	U2 spliceosomal RNA	7.30252	12.3923	24.5892
ENSCAFG00845012135	NAP1L4	protein coding	nucleosome assembly protein 1 like 4	7.29363	2.98533	8.43438
ENSCAFG00845006811	KAT6A	protein coding	lysine acetyltransferase 6A	7.28618	3.76199	6.98804
ENSCAFG00845013544		lncRNA		7.27656	8.20124	9.2034
ENSCAFG00845027238	TLL2	protein coding	tolloid like 2	7.26632	2.23301	3.87849
ENSCAFG00845021973		snoRNA		7.26497	159.978	176.488
ENSCAFG00845029717		protein coding		7.25859	2.25269	3.49322
ENSCAFG00845020609		protein coding		7.24403	0.755099	0.944408
ENSCAFG00845024811	GDPD1	protein coding	glycerophosphodiester phosphodiesterase domain containing 1	7.19848	1.94812	1.86766
ENSCAFG00845000940	LRRTM3	protein coding	leucine rich repeat transmembrane neuronal 3	7.19815	2.62533	2.57544
ENSCAFG00845017123		lncRNA		7.18492	0	0.108745
ENSCAFG00845019819	COL3A1	protein coding	collagen type III alpha 1 chain	7.17391	5.245	1.10521
ENSCAFG00845013429	GAA	protein coding	alpha glucosidase	7.15858	2.59559	2.16606
ENSCAFG00845003973	TRRAP	protein coding	transformation/transcription domain associated protein	7.14951	3.45948	2.94705
ENSCAFG00845026459	U2	snRNA	U2 spliceosomal RNA	7.11403	15.8622	28.4276
ENSCAFG00845012863	RNF213	protein coding	ring finger protein 213	7.10844	13.6541	8.35536
ENSCAFG00845006920	NRXN1	protein coding	neurexin 1	7.10244	3.20317	4.17952
ENSCAFG00845004628	USP10	protein coding	ubiquitin specific peptidase 10	7.08918	1.66774	3.71213
ENSCAFG00845011153	TAL2	protein coding		7.08426	5.41538	1.89389
ENSCAFG00845012463	CFAP99	protein coding	cilia and flagella associated protein 99	7.07457	0.552638	0.25957
ENSCAFG00845001212		protein coding		7.03797	4.82719	6.58663
ENSCAFG00845012349	U2	snRNA	U2 spliceosomal RNA	7.03489	2.90655	2.55406
ENSCAFG00845030032	BACE2	protein coding	beta-secretase 2	7.02936	4.48134	14.3908
ENSCAFG00845025050	MFSD6	protein coding	major facilitator superfamily domain containing 6	7.01793	3.30511	3.33794
ENSCAFG00845016998	PPCS	protein coding	phosphopantothenoylcysteine synthetase	7.00316	3.06323	4.24271
ENSCAFG00845020149	PERM1	protein coding	PPARGC1 and ESRR induced regulator- muscle 1	7.00109	2.78406	3.88349
ENSCAFG00845000057		lncRNA		6.99734	4.30529	1.92863
ENSCAFG00845022596	SULF2	protein coding	sulfatase 2	6.99354	6.07336	9.76061
ENSCAFG00845007948	RSKR	protein coding		6.99189	2.76871	2.44444
ENSCAFG00845010601	HECA	protein coding	hdc homolog- cell cycle regulator	6.98609	3.20644	3.49121
ENSCAFG00845027441	SLC41A1	protein coding	solute carrier family 41 member 1	6.97534	2.6462	1.47205
ENSCAFG00845007687	WNT2B	protein coding	Wnt family member 2B	6.95441	1.43574	1.51053
ENSCAFG00845008865	ZMAT4	protein coding	zinc finger matrin-type 4	6.95397	2.69267	2.51425
ENSCAFG00845013473		protein coding		6.94316	15.9409	11.4496
ENSCAFG00845015809		protein coding		6.94316	6.20937	4.27718
ENSCAFG00845006934	ACD	protein coding	ACD shelterin complex subunit and telomerase recruitment factor	6.93701	1.52991	2.51915
ENSCAFG00845024853	SLC49A4	protein coding	solute carrier family 49 member 4	6.91601	3.57835	2.17542
ENSCAFG00845018259	U2	snRNA	U2 spliceosomal RNA	6.89206	3.22011	13.8948
ENSCAFG00845029120	ADGRG4	protein coding	adhesion G protein-coupled receptor G4	6.88311	4.43287	2.78825
ENSCAFG00845029954	PCYT1A	protein coding	phosphate cytidylyltransferase 1A- choline	6.87611	2.32076	1.4912
ENSCAFG00845004960	MAP4K1	protein coding		6.87153	5.98359	3.10981
ENSCAFG00845003429	U2	snRNA	U2 spliceosomal RNA	6.86688	3.47248	6.57212
ENSCAFG00845021860	EGR1	protein coding	early growth response 1	6.86129	2.09217	2.16687
ENSCAFG00845015100	SDHA	protein coding		6.86028	2.36377	1.84918
ENSCAFG00845029348	GSTO1	protein coding	glutathione S-transferase omega 1	6.85104	1.90803	1.82741
ENSCAFG00845023566	CABIN1	protein coding	calcineurin binding protein 1	6.81864	5.04531	3.97317
ENSCAFG00845000926	CYB5A	protein coding	cytochrome b5 type A (microsomal)	6.73072	4.63233	3.76477
ENSCAFG00845023988	DTNBP1	protein coding	dystrobrevin binding protein 1	6.72668	1.49052	4.97408
ENSCAFG00845022384	UBP1	protein coding	upstream binding protein 1	6.71577	2.70871	7.31174
ENSCAFG00845022265	GMEB2	protein coding	glucocorticoid modulatory element binding protein 2	6.6921	0	1.8051
ENSCAFG00845009911	KCNH2	protein coding	potassium voltage-gated channel subfamily H member 2	6.67548	4.23399	5.20627
ENSCAFG00845012053	PEX3	protein coding	peroxisomal biogenesis factor 3	6.67038	8.59467	2.8811
ENSCAFG00845003926	CPLANE1	protein coding	ciliogenesis and planar polarity effector 1	6.66037	2.17943	2.80936
ENSCAFG00845017888		protein coding		6.65885	1.91581	3.33629
ENSCAFG00845000938	CCDC42	protein coding	coiled-coil domain containing 42	6.63149	1.53974	1.91376
ENSCAFG00845005776	KIF27	protein coding	kinesin family member 27	6.62376	5.91863	3.0537
ENSCAFG00845000908	TSHZ3	protein coding	teashirt zinc finger homeobox 3	6.58486	1.78867	2.77101
ENSCAFG00845027673		lncRNA		6.53942	2.57331	6.38046
ENSCAFG00845010412	HNMT	protein coding	histamine N-methyltransferase	6.53612	2.3988	2.33622
ENSCAFG00845005972	KIAA1217	protein coding	KIAA1217	6.5327	3.15462	3.75261
ENSCAFG00845023696		lncRNA		6.51827	4.72669	3.33922
ENSCAFG00845007004	U2	snRNA	U2 spliceosomal RNA	6.51172	3.94318	4.54191
ENSCAFG00845025514	ZNF654	protein coding		6.50389	3.15028	3.31091
ENSCAFG00845008627	ZFHX3	protein coding	zinc finger homeobox 3	6.49269	5.06294	3.91106
ENSCAFG00845004557	MAP1LC3C	protein coding	microtubule associated protein 1 light chain 3 gamma	6.48967	4.02472	2.32949
ENSCAFG00845015049		protein coding		6.47819	0	0.450028
ENSCAFG00845020741	ATG10	protein coding		6.46559	2.82501	6.40681
ENSCAFG00845011339		snoRNA		6.44501	96.608	157.894
ENSCAFG00845007707	RIPOR1	protein coding	RHO family interacting cell polarization regulator 1	6.4215	2.64065	2.11864
ENSCAFG00845003243	PIEZO1	protein coding	piezo type mechanosensitive ion channel component 1	6.37404	4.20402	2.23718
ENSCAFG00845025061	RPGRIP1	protein coding	RPGR interacting protein 1	6.35703	4.50446	3.76512
ENSCAFG00845011166	ZFP90	protein coding	ZFP90 zinc finger protein	6.34728	7.71082	35.9284
ENSCAFG00845005083		lncRNA		6.28276	4.26333	6.29189
ENSCAFG00845008035	KIAA0232	protein coding	KIAA0232	6.27213	3.03297	6.49157
ENSCAFG00845009662	AP2B1	protein coding	adaptor related protein complex 2 subunit beta 1	6.26429	5.9872	4.48754
ENSCAFG00845002647	TBX19	protein coding	T-box transcription factor 19	6.2541	4.92407	6.17397
ENSCAFG00845027611	PLCL1	protein coding	phospholipase C like 1 (inactive)	6.2498	0.271392	0.517314
ENSCAFG00845021926		snoRNA		6.23967	176.991	184.688
ENSCAFG00845011385	HOXA7	protein coding	homeobox A7	6.21611	1.70991	0.705144
ENSCAFG00845005840	ZC3HAV1L	protein coding	zinc finger CCCH-type containing- antiviral 1 like	6.20044	2.19911	4.30657
ENSCAFG00845018415	DIDO1	protein coding	death inducer-obliterator 1	6.18963	4.80978	3.38037
ENSCAFG00845010063	MYO18A	protein coding		6.17737	3.45193	4.12533
ENSCAFG00845019508	NEIL1	protein coding		6.11649	1.78159	2.43824
ENSCAFG00845007387	GAB2	protein coding	asparaginyl-tRNA synthetase 2- mitochondrial	6.11089	2.59923	8.85396
ENSCAFG00845002115	Y_RNA	Y RNA	Y RNA	6.1016	21.7836	3.4844
ENSCAFG00845027299	DOP1B	protein coding	DOP1 leucine zipper like protein B	6.1016	3.19403	1.96091
ENSCAFG00845024522	FNDC3A	protein coding	fibronectin type III domain containing 3A	6.09231	2.69148	14.9014
ENSCAFG00845024247	U2	snRNA	U2 spliceosomal RNA	6.07535	14.0438	24.6022
ENSCAFG00845022469	KCNAB1	protein coding	potassium voltage-gated channel subfamily A regulatory beta subunit 1	6.06835	4.56131	5.94205
ENSCAFG00845000414	TRPM3	protein coding	transient receptor potential cation channel subfamily M member 3	6.05453	4.11336	2.76589
ENSCAFG00845018757	MYH14	protein coding	myosin heavy chain 14	6.05045	1.9813	1.85181
ENSCAFG00845030980	SMARCA1	protein coding	SWI/SNF related- matrix associated- actin dependent regulator of chromatin- subfamily a- member 1	6.04228	4.30204	2.52993
ENSCAFG00845003179	U2	snRNA	U2 spliceosomal RNA	6.03349	7.15554	9.59091
ENSCAFG00845028082	MRPL4	protein coding	mitochondrial ribosomal protein L4	6.03142	2.38345	3.06901
ENSCAFG00845003216	SLC7A8	protein coding	solute carrier family 7 member 8	6.01709	2.93334	7.46865
ENSCAFG00845012434	ANKRD17	protein coding	ankyrin repeat domain 17	5.99924	4.21388	1.83975
ENSCAFG00845026058	LRPPRC	protein coding	leucine rich pentatricopeptide repeat containing	5.99762	3.47988	3.48613
ENSCAFG00845009933	MYO7A	protein coding	myosin VIIA	5.99516	3.08499	3.21922
ENSCAFG00845026483		snRNA		5.99034	25.6712	39.4138
ENSCAFG00845011541		protein coding		5.98843	2.21723	1.80483
ENSCAFG00845010565	CLU	protein coding	clusterin	5.98732	10.0721	2.73535
ENSCAFG00845008450	RNase_MRP	ribozyme	RNase MRP	5.96387	17.6577	39.0891
ENSCAFG00845002700	AJUBA	protein coding	ajuba LIM protein	5.95934	5.04539	8.6545
ENSCAFG00845017189	CDC42BPB	protein coding	CDC42 binding protein kinase beta	5.944	3.88934	3.5996
ENSCAFG00845004643		protein coding		5.94036	2.80808	3.88148
ENSCAFG00845010033	FRMD4B	protein coding	FERM domain containing 4B	5.93152	1.24589	2.53518
ENSCAFG00845003943	NSUN7	protein coding	NOP2/Sun RNA methyltransferase family member 7	5.92716	3.58251	3.87329
ENSCAFG00845017062		lncRNA		5.91724	17.4369	42.3917
ENSCAFG00845012504	COL1A1	protein coding	collagen type I alpha 1 chain	5.89564	6.08281	0.566119
ENSCAFG00845009733	TSC22D1	protein coding	TSC22 domain family member 1	5.88854	1.79971	2.09242
ENSCAFG00845013567	KRT40	protein coding	keratin 40	5.88362	2.97233	2.38093
ENSCAFG00845029066	ACTBL2	protein coding	actin beta like 2	5.87012	0.5231	1.64159
ENSCAFG00845006695	FAM20B	protein coding	FAM20B glycosaminoglycan xylosylkinase	5.86559	4.34672	2.61338
ENSCAFG00845008339	ZNF777	protein coding	zinc finger protein 777	5.86234	3.07785	0.108745
ENSCAFG00845027892	COL6A6	protein coding	collagen type VI alpha 6 chain	5.85339	1.92223	2.89298
ENSCAFG00845016093	GSN	protein coding	gelsolin	5.83324	3.76662	3.78868
ENSCAFG00845026936	ZSWIM4	protein coding	zinc finger SWIM-type containing 4	5.82652	0.241854	0.882379
ENSCAFG00845014991	FIGN	protein coding	fidgetin- microtubule severing factor	5.80935	5.30537	3.89034
ENSCAFG00845023377	PTGES	protein coding	prostaglandin E synthase	5.78064	1.42866	3.78507
ENSCAFG00845002817		protein coding		5.77907	2.33974	3.11983
ENSCAFG00845026850	U5	snRNA	U5 spliceosomal RNA	5.77717	18.8411	64.7936
ENSCAFG00845030971	U2	snRNA	U2 spliceosomal RNA	5.77599	2.36377	3.54643
ENSCAFG00845017121	CPQ	protein coding	carboxypeptidase Q	5.75556	3.89189	4.05119
ENSCAFG00845015302		protein coding		5.74979	2.37087	1.64692
ENSCAFG00845020171	MAPKAPK3	protein coding	MAPK activated protein kinase 3	5.7334	1.95156	5.63607
ENSCAFG00845002667	ZNF518B	protein coding	zinc finger protein 518B	5.72271	6.29348	2.9279
ENSCAFG00845008914	CA9	protein coding	carbonic anhydrase 9	5.71912	1.42274	0.375661
ENSCAFG00845003372	ABHD12B	protein coding	abhydrolase domain containing 12B	5.70598	4.96782	4.52277
ENSCAFG00845012944	UTRN	protein coding	utrophin	5.70262	8.10353	8.01243
ENSCAFG00845031088	CLEC2L	protein coding	C-type lectin domain family 2 member L	5.68796	3.69015	4.21194
ENSCAFG00845022488		protein coding		5.67978	4.51348	3.83677
ENSCAFG00845014043		protein coding		5.67508	2.31021	1.63633
ENSCAFG00845031089	MBNL3	protein coding	muscleblind like splicing regulator 3	5.67301	1.00681	2.37095
ENSCAFG00845023211	PTPRC	protein coding		5.67167	3.77255	5.75285
ENSCAFG00845016339		lncRNA		5.67156	1.78503	2.71567
ENSCAFG00845021673		snoRNA		5.65778	53.4114	98.4119
ENSCAFG00845013375	U1	snRNA	U1 spliceosomal RNA	5.65483	7.24071	12.2124
ENSCAFG00845021264	SSBP2	protein coding	single stranded DNA binding protein 2	5.63663	0	0.477059
ENSCAFG00845023485		protein coding		5.6209	2.45152	2.04227
ENSCAFG00845021790	U2	snRNA	U2 spliceosomal RNA	5.62085	6.09897	5.99549
ENSCAFG00845029915	TOPBP1	protein coding	DNA topoisomerase II binding protein 1	5.61565	0.552638	2.67421
ENSCAFG00845005059	HBS1L	protein coding	HBS1 like translational GTPase	5.60664	2.39723	2.20779
ENSCAFG00845026638	PCNT	protein coding	pericentrin	5.59998	2.87062	3.99793
ENSCAFG00845013522	SLC35A3	protein coding	solute carrier family 35 member A3	5.57725	0.150465	0.341284
ENSCAFG00845003746	KCTD5	protein coding	potassium channel tetramerization domain containing 5	5.56152	3.48352	5.00753
ENSCAFG00845003821	CAMK4	protein coding	calcium/calmodulin dependent protein kinase IV	5.53393	2.96042	2.00019
ENSCAFG00845003281	PCDHGC3	protein coding	protocadherin gamma subfamily C- 5	5.51138	2.93522	5.43797
ENSCAFG00845008918	AFAP1	protein coding	actin filament associated protein 1	5.49956	5.82289	3.37432
ENSCAFG00845000402	U2	snRNA	U2 spliceosomal RNA	5.47192	16.9147	27.424
ENSCAFG00845008444	PIP5K1C	protein coding	phosphatidylinositol-4-phosphate 5-kinase type 1 gamma	5.46773	3.50133	2.18838
ENSCAFG00845023053	BGN	protein coding	biglycan	5.46152	6.63022	1.07671
ENSCAFG00845024200	U1	snRNA	U1 spliceosomal RNA	5.46113	6.07217	8.16187
ENSCAFG00845026934	NAMPT	protein coding	nicotinamide phosphoribosyltransferase	5.45099	3.29453	7.91437
ENSCAFG00845025123	MED13L	protein coding	mediator complex subunit 13L	5.44277	3.48537	1.95383
ENSCAFG00845030217	SCN10A	protein coding	sodium voltage-gated channel alpha subunit 10	5.43543	0.96464	4.3336
ENSCAFG00845020768		protein coding		5.43157	1.21635	2.48112
ENSCAFG00845030735	GRIK3	protein coding	glutamate ionotropic receptor kainate type subunit 3	5.4182	3.67494	2.81915
ENSCAFG00845014199		protein coding		5.41036	1.7493	1.75015
ENSCAFG00845030823		protein coding		5.40745	1.38927	2.29957
ENSCAFG00845011539	SLC12A2	protein coding	solute carrier family 12 member 2	5.40633	2.09266	1.87884
ENSCAFG00845029640	U4	snRNA	U4 spliceosomal RNA	5.40437	10.2716	17.7195
ENSCAFG00845015723	U6	snRNA	U6 spliceosomal RNA	5.39475	2.22865	3.43381
ENSCAFG00845001858		protein coding		5.38903	3.13493	2.51287
ENSCAFG00845004730	RGL1	protein coding	ral guanine nucleotide dissociation stimulator like 1	5.37678	4.95462	1.19988
ENSCAFG00845001663	SYNE2	protein coding	spectrin repeat containing nuclear envelope protein 2	5.37258	4.18275	2.64192
ENSCAFG00845007591	CUL7	protein coding	cullin 7	5.37258	2.71308	8.5561
ENSCAFG00845001810		snoRNA		5.37158	30.0002	30.5461
ENSCAFG00845000897		protein coding		5.36043	2.34836	2.82134
ENSCAFG00845008293	CCNT2	protein coding	cyclin T2	5.34908	2.86441	3.3879
ENSCAFG00845010786	SVIL	protein coding	supervillin	5.33123	2.68438	6.15109
ENSCAFG00845019711		lncRNA		5.32283	1.18681	1.9553
ENSCAFG00845027235	ATP9A	protein coding	ATPase phospholipid transporting 9A (putative)	5.30564	3.73454	2.31191
ENSCAFG00845024216	SNORD33	snoRNA	Small nucleolar RNA Z195/SNORD33/SNORD32 family	5.30139	15.8603	23.3637
ENSCAFG00845027516	SEMA3A	protein coding	semaphorin 3A	5.29837	0.984348	0.709598
ENSCAFG00845012631	CLIC5	protein coding	chloride intracellular channel 5	5.29692	2.69267	3.02021
ENSCAFG00845005057	KPNA6	protein coding	karyopherin subunit alpha 6	5.29283	1.86037	2.00264
ENSCAFG00845029617	RAN	protein coding	RAN- member RAS onco family	5.29115	4.7693	3.48613
ENSCAFG00845028785	DKK2	protein coding	dickkopf WNT signaling pathway inhibitor 2	5.28254	2.15145	1.78778
ENSCAFG00845024037		lncRNA		5.27974	10.0866	96.4474
ENSCAFG00845024016	ING5	protein coding	inhibitor of growth family member 5	5.27375	1.66459	1.58752
ENSCAFG00845030621	PEX19	protein coding		5.27157	0.241854	0.529114
ENSCAFG00845014238	RCAN3	protein coding		5.26883	4.67496	2.74625
ENSCAFG00845012120	FUCA2	protein coding	alpha-L-fucosidase 2	5.26244	7.72429	14.0122
ENSCAFG00845030658	BDH1	protein coding		5.25243	4.00312	2.5167
ENSCAFG00845002584		lncRNA		5.24806	0.764954	0.922634
ENSCAFG00845023413	POGZ	protein coding	pogo transposable element derived with ZNF domain	5.24162	1.18681	3.81152
ENSCAFG00845022118		protein coding		5.24	6.77945	4.544
ENSCAFG00845004819	FAM131C	protein coding	family with sequence similarity 131 member C	5.23849	2.35215	2.463
ENSCAFG00845029229		lncRNA		5.22265	0.784637	2.69799
ENSCAFG00845014267	U6	snRNA	U6 spliceosomal RNA	5.22109	0.392319	1.39915
ENSCAFG00845006246		protein coding		5.20682	4.9319	3.93781
ENSCAFG00845027521		lncRNA		5.19086	3.57026	3.22911
ENSCAFG00845013331	U2	snRNA	U2 spliceosomal RNA	5.19047	6.25773	4.76675
ENSCAFG00845008325	PARP1	protein coding	poly(ADP-ribose) polymerase 1	5.16159	48.1163	20.5697
ENSCAFG00845004390	C6orf118	protein coding	chromosome 6 open reading frame 118	5.1499	0.362781	2.24471
ENSCAFG00845020714	ANKRD13A	protein coding	ankyrin repeat domain 13A	5.13826	2.43111	4.80144
ENSCAFG00845030525		lncRNA		5.13203	1.66688	1.13994
ENSCAFG00845013024	EN2	protein coding	engrailed homeobox 2	5.12841	10.8555	7.34054
ENSCAFG00845006115		protein coding		5.10837	3.06531	3.53231
ENSCAFG00845023270	BIN1	protein coding	bridging integrator 1	5.09421	2.55755	3.71751
ENSCAFG00845028185		lncRNA		5.09169	5.41095	3.59689
ENSCAFG00845022981	GRIN2B	protein coding	glutamate ionotropic receptor NMDA type subunit 2B	5.08178	2.36377	7.47203
ENSCAFG00845023204		protein coding		5.0763	6.00103	2.45494
ENSCAFG00845005442	ZNF483	protein coding	zinc finger protein 483	5.07115	0.755099	1.78533
ENSCAFG00845030298	TAF1A	protein coding	TATA-box binding protein associated factor- RNA polymerase I subunit A	5.07037	0.483708	0.0817139
ENSCAFG00845017966	RACGAP1	protein coding	Rac GTPase activating protein 1	5.06952	3.04196	4.33939
ENSCAFG00845007269	NCKAP5	protein coding	NCK associated protein 5	5.05985	3.8981	6.30649
ENSCAFG00845013821	LAMA3	protein coding	laminin subunit alpha 3	5.05985	2.25547	1.52758
ENSCAFG00845003944	TMEM232	protein coding	transmembrane protein 232	5.05168	3.37607	4.55696
ENSCAFG00845024946	MPRIP	protein coding	myosin phosphatase Rho interacting protein	5.04759	2.32004	1.83004
ENSCAFG00845015973	BCAR3	protein coding	BCAR3 adaptor protein- NSP family member	5.04076	2.10844	1.10784
ENSCAFG00845028260	CEP112	protein coding	centrosomal protein 112	5.03226	1.61144	3.06576
ENSCAFG00845023024	MAMLD1	protein coding		5.02851	3.33286	2.82624
ENSCAFG00845021472		protein coding		5.01837	2.2392	2.91939
ENSCAFG00845014559	MYOM3	protein coding	myomesin 3	5.01832	1.73581	1.4562
ENSCAFG00845029912		snoRNA		5.01105	54.0232	115.731
ENSCAFG00845020426		lncRNA		5.00769	3.0195	2.07919
ENSCAFG00845017590	WWP1	protein coding	WW domain containing E3 ubiquitin protein ligase 1	5.00097	1.83789	5.32236
ENSCAFG00845023405	ZBTB9	protein coding	zinc finger and BTB domain containing 9	4.97696	1.85055	3.51
ENSCAFG00845010928	CCDC12	protein coding	coiled-coil domain containing 12	4.96918	2.79233	1.80746
ENSCAFG00845012163	CRY1	protein coding	cryptochrome circadian regulator 1	4.96879	1.44835	3.19682
ENSCAFG00845017733		lncRNA		4.96879	1.73237	2.46527
ENSCAFG00845023628	HUNK	protein coding	hormonally up-regulated Neu-associated kinase	4.96448	3.35757	0.296575
ENSCAFG00845017287	SERPINB6	protein coding	serpin family B member 6	4.95648	2.00925	1.15963
ENSCAFG00845029156	FBN3	protein coding	fibrillin 3	4.95082	3.02192	1.93081
ENSCAFG00845030433		lncRNA		4.94567	2.64224	1.94141
ENSCAFG00845017313	FOXJ3	protein coding	forkhead box J3	4.93745	0.604635	2.78687
ENSCAFG00845029801	ACTA2	protein coding	actin alpha 2- smooth muscle	4.93487	3.39026	2.86649
ENSCAFG00845014845	PEAR1	protein coding	platelet endothelial aggregation receptor 1	4.93029	1.6382	4.08392
ENSCAFG00845024899	LHX9	protein coding	LIM homeobox 9	4.92933	0.513246	2.13369
ENSCAFG00845027353		protein coding		4.92625	4.24382	3.18159
ENSCAFG00845003292	CACNA1E	protein coding	calcium voltage-gated channel subunit alpha1 E	4.9098	1.64647	3.97517
ENSCAFG00845029177		protein coding		4.90275	2.18926	3.92374
ENSCAFG00845026951	ARSA	protein coding	arylsulfatase A	4.90269	0.96464	2.54636
ENSCAFG00845002075	MYH8	protein coding	myosin heavy chain 8	4.90011	0.755099	0.462631
ENSCAFG00845008384	RAPGEF5	protein coding	Rap guanine nucleotide exchange factor 5	4.8976	4.92389	4.11799
ENSCAFG00845010738	R3HDM2	protein coding	R3H domain containing 2	4.89755	2.6336	3.55988
ENSCAFG00845003873	SETD3	protein coding	SET domain containing 3- actin histidine methyltransferase	4.89447	5.88006	2.25241
ENSCAFG00845019470	KIAA0319	protein coding	KIAA0319	4.89307	1.88006	3.66716
ENSCAFG00845002354		snoRNA		4.87812	146.488	246.894
ENSCAFG00845030104	MX1	protein coding	MX dynamin like GTPase 1	4.86334	6.97285	2.24306
ENSCAFG00845017084	U3	snoRNA	Small nucleolar RNA U3	4.861	17.0436	2.06966
ENSCAFG00845007952	PPP1R12A	protein coding	protein phosphatase 1 regulatory subunit 12A	4.85607	3.94012	7.40004
ENSCAFG00845020098	VCAN	protein coding	versican	4.85389	5.80645	22.2405
ENSCAFG00845019934	NKTR	protein coding	natural killer cell triggering receptor	4.85193	0.362781	1.343
ENSCAFG00845026588		lncRNA		4.85154	3.42692	4.163
ENSCAFG00845016707		snoRNA		4.84332	17.8327	16.3343
ENSCAFG00845015949	ARHGAP42	protein coding		4.8263	4.78947	8.51939
ENSCAFG00845007705	ARSI	protein coding	arylsulfatase family member I	4.82289	1.05603	3.65402
ENSCAFG00845019284	OR51P1	protein coding	olfactory receptor family 51 subfamily P member 1	4.8155	0.271392	0.96654
ENSCAFG00845027534		lncRNA		4.80799	0.996953	1.45584
ENSCAFG00845029611	ARIH2	protein coding	ariadne RBR E3 ubiquitin protein ligase 2	4.80794	2.61547	1.48613
ENSCAFG00845025680	XIAP	protein coding	X-linked inhibitor of apoptosis	4.80486	1.78159	3.21731
ENSCAFG00845017070	DNAH5	protein coding	dynein axonemal heavy chain 5	4.7916	3.1769	2.89298
ENSCAFG00845023176	CFAP251	protein coding	cilia and flagella associated protein 251	4.77626	0.755099	1.55524
ENSCAFG00845011639	ALS2CL	protein coding	ALS2 C-terminal like	4.77028	0.392319	0.326855
ENSCAFG00845006327		protein coding		4.7527	2.05021	3.4229
ENSCAFG00845002101	ST8SIA4	protein coding	ST8 alpha-N-acetyl-neuraminide alpha-2-8-sialyltransferase 4	4.7363	3.47089	1.50318
ENSCAFG00845000795	MYH10	protein coding	myosin heavy chain 10	4.73227	6.13493	5.6514
ENSCAFG00845013111	RBM33	protein coding	RNA binding motif protein 33	4.71727	2.57588	1.54869
ENSCAFG00845027224	SLC27A1	protein coding	solute carrier family 27 member 1	4.71313	5.28115	1.62654
ENSCAFG00845003328	PLEK2	protein coding	pleckstrin 2	4.70597	30.625	38.719
ENSCAFG00845030599		protein coding		4.70564	4.50706	4.34117
ENSCAFG00845000665		lncRNA		4.70496	1.37924	0.645205
ENSCAFG00845021187	PDLIM3	protein coding	PDZ and LIM domain 3	4.6964	1.55303	2.48522
ENSCAFG00845010582	TNC	protein coding	tenascin C	4.69332	2.84155	2.53639
ENSCAFG00845021985	FN1	protein coding	fibronectin 1	4.6814	26.8604	7.23101
ENSCAFG00845010106	LRP1	protein coding	LDL receptor related protein 1	4.67838	22.3874	19.7265
ENSCAFG00845028008	ARID2	protein coding	AT-rich interaction domain 2	4.67693	4.09021	3.82796
ENSCAFG00845021349		protein coding		4.64972	3.66124	2.63787
ENSCAFG00845029155	TAPBPL	protein coding	TAP binding protein like	4.64212	2.33816	5.06523
ENSCAFG00845028905	SGMS2	protein coding	sphingomyelin synthase 2	4.63131	4.95711	3.85627
ENSCAFG00845015606	U2	snRNA	U2 spliceosomal RNA	4.61755	2.24561	1.83676
ENSCAFG00845003086	ARHGAP35	protein coding	Rho GTPase activating protein 35	4.61688	11.4835	0.531742
ENSCAFG00845003742	HIPK4	protein coding	homeodomain interacting protein kinase 4	4.61391	0.421856	1.15989
ENSCAFG00845017210	FSIP2	protein coding	fibrous sheath interacting protein 2	4.60977	0	0.862695
ENSCAFG00845004430	GSE1	protein coding	Gse1 coiled-coil protein	4.60613	3.32592	1.65463
ENSCAFG00845017289	MEF2C	protein coding	myocyte enhancer factor 2C	4.60227	3.86136	4.52455
ENSCAFG00845012816	GATAD1	protein coding	GATA zinc finger domain containing 1	4.59852	3.6661	0.326855
ENSCAFG00845025043	TNP1	protein coding	transition protein 1	4.5679	1.44837	2.03701
ENSCAFG00845021311	HTATIP2	protein coding	HIV-1 Tat interactive protein 2	4.56164	2.75175	0.408569
ENSCAFG00845000043	SYNE1	protein coding	spectrin repeat containing nuclear envelope protein 1	4.5515	6.28105	3.13096
ENSCAFG00845009225		protein coding		4.54064	2.43113	2.50281
ENSCAFG00845007282	SDC3	protein coding	syndecan 3	4.53919	3.74278	2.72239
ENSCAFG00845008873	ASXL3	protein coding	ASXL transcriptional regulator 3	4.53919	2.41143	1.42881
ENSCAFG00845027428	MYO5A	protein coding	myosin VA	4.53366	2.04659	3.6745
ENSCAFG00845022747	SLC35G2	protein coding	solute carrier family 35 member G2	4.53258	0.604635	0.375661
ENSCAFG00845003112	PCSK1	protein coding	proprotein convertase subtilisin/kexin type 1	4.52699	1.88833	14.2829
ENSCAFG00845023982	FAM71F1	protein coding	family with sequence similarity 71 member F1	4.52078	0.693248	2.05933
ENSCAFG00845007916		lncRNA		4.51623	0.604635	0.514065
ENSCAFG00845010311	PPFIA2	protein coding	PTPRF interacting protein alpha 2	4.50376	0.604635	0.726919
ENSCAFG00845030461	Metazoa_SRP	misc RNA	Metazoan signal recognition particle RNA	4.49929	5.69639	2.37946
ENSCAFG00845027946	Y_RNA	Y RNA	Y RNA	4.49554	5.22071	2.13578
ENSCAFG00845020662	NFX1	protein coding	nuclear transcription factor- X-box binding 1	4.49481	1.2782	2.52886
ENSCAFG00845026602		protein coding		4.49331	1.56494	3.26856
ENSCAFG00845013509		snoRNA		4.49156	29.8058	95.8876
ENSCAFG00845029039	SLC9C1	protein coding	solute carrier family 9 member C1	4.48905	0.431711	0.163428
ENSCAFG00845030576	CELSR3	protein coding	cadherin EGF LAG seven-pass G-type receptor 3	4.48859	2.29484	1.91639
ENSCAFG00845018912	WDR11	protein coding	WD repeat domain 11	4.48659	2.33974	3.61737
ENSCAFG00845016894	NRSN2	protein coding	neurensin 2	4.48333	0.71137	1.1493
ENSCAFG00845012850	ADAMTS9	protein coding	ADAM metallopeptidase with thrombospondin type 1 motif 9	4.48031	1.61124	4.027
ENSCAFG00845016526	SNORD58	snoRNA	Small nucleolar RNA SNORD58	4.4792	84.9118	59.9558
ENSCAFG00845007335	MDN1	protein coding	midasin AAA ATPase 1	4.46901	3.93769	2.96936
ENSCAFG00845023004	U3	snoRNA	Small nucleolar RNA U3	4.46275	10.0739	1.38709
ENSCAFG00845030191	LY9	protein coding	lymphocyte antigen 9	4.45631	3.58404	4.55879
ENSCAFG00845019273	GBE1	protein coding		4.44746	1.08834	0.489662
ENSCAFG00845003345	VPS37D	protein coding	VPS37D subunit of ESCRT-I	4.44405	1.06588	1.4688
ENSCAFG00845030285	STAB1	protein coding	stabilin 1	4.43924	5.96711	2.14349
ENSCAFG00845007994	U2	snRNA	U2 spliceosomal RNA	4.43728	5.05557	4.22846
ENSCAFG00845030657	ANKMY1	protein coding	ankyrin repeat and MYND domain containing 1	4.42911	3.0573	3.19157
ENSCAFG00845027443	ADGRG2	protein coding	adhesion G protein-coupled receptor G2	4.42872	1.17696	2.66562
ENSCAFG00845002780		lncRNA		4.42765	2.51267	2.6063
ENSCAFG00845004156	GTF3C1	protein coding	general transcription factor IIIC subunit 1	4.4169	3.44658	2.97016
ENSCAFG00845002192	HSPA2	protein coding	heat shock protein family A (Hsp70) member 2	4.39838	2.47672	2.34797
ENSCAFG00845028771	CHD7	protein coding	chromodomain helicase DNA binding protein 7	4.39693	1.61693	1.64483
ENSCAFG00845001264	ADRA1B	protein coding	adrenoceptor alpha 1B	4.38512	2.55204	3.74779
ENSCAFG00845025957	SSH1	protein coding	slingshot protein phosphatase 1	4.38512	4.22443	2.09896
ENSCAFG00845027681		protein coding		4.38204	3.31421	6.18358
ENSCAFG00845016640		lncRNA		4.37627	0.552638	0.190459
ENSCAFG00845027348		lncRNA		4.36262	1.4321	2.24306
ENSCAFG00845008655	U1	snRNA	U1 spliceosomal RNA	4.36117	21.2775	41.7374
ENSCAFG00845008127	NRXN3	protein coding	neurexin 3	4.35439	3.5737	5.52627
ENSCAFG00845013398	MRPL35	protein coding	mitochondrial ribosomal protein L35	4.35338	3.73885	3.59604
ENSCAFG00845013684	NOM1	protein coding	nucleolar protein with MIF4G domain 1	4.34213	0.814175	4.11108
ENSCAFG00845009568	SRSF3	protein coding	serine and arginine rich splicing factor 3	4.33693	3.20849	2.4085
ENSCAFG00845005166	SPARC	protein coding	secreted protein acidic and cysteine rich	4.32574	0.673565	1.38508
ENSCAFG00845023396	BBX	protein coding	BBX high mobility group box domain containing	4.32512	1.59881	1.4241
ENSCAFG00845001487	ZNF805	protein coding	zinc finger protein 805	4.29815	2.64137	3.09333
ENSCAFG00845014322	IGLON5	protein coding	IgLON family member 5	4.2977	0.271392	2.09878
ENSCAFG00845028159		lncRNA		4.29406	2.10223	2.02196
ENSCAFG00845028505	DUSP5	protein coding	dual specificity phosphatase 5	4.29243	3.14043	4.19609
ENSCAFG00845012085	DHDDS	protein coding	dehydrodolichyl diphosphate synthase subunit	4.28992	2.07818	2.02704
ENSCAFG00845021273		snoRNA		4.28739	79.602	140.314
ENSCAFG00845015853	SLTM	protein coding	SAFB like transcription modulator	4.28583	1.22256	3.72647
ENSCAFG00845015531	U2	snRNA	U2 spliceosomal RNA	4.2817	1.02649	2.44233
ENSCAFG00845018327	TMTC3	protein coding	transmembrane O-mannosyltransferase targeting cadherins 3	4.2817	0.905564	1.38264
ENSCAFG00845015557	KTN1	protein coding	kinectin 1	4.28012	3.5504	3.94018
ENSCAFG00845026181	CLN5	protein coding	CLN5 intracellular trafficking protein	4.26977	0	1.10557
ENSCAFG00845030026	TTC28	protein coding	tetratricopeptide repeat domain 28	4.26233	1.97145	1.95584
ENSCAFG00845001189	SOCS6	protein coding	suppressor of cytokine signaling 6	4.25858	1.50586	1.48288
ENSCAFG00845020060	NOSTRIN	protein coding	nitric oxide synthase trafficking	4.23921	3.15739	1.67921
ENSCAFG00845009833	SNORD36	snoRNA	Small nucleolar RNA SNORD36	4.23613	11.1671	9.27497
ENSCAFG00845014712	LYVE1	protein coding	lymphatic vessel endothelial hyaluronan receptor 1	4.23507	4.01529	1.85707
ENSCAFG00845028389	PPTC7	protein coding	protein phosphatase targeting COQ7	4.22343	2.35394	2.18856
ENSCAFG00845000459	ECHDC3	protein coding	enoyl-CoA hydratase domain containing 3	4.22074	1.03635	1.26864
ENSCAFG00845027950	Metazoa_SRP	misc RNA	Metazoan signal recognition particle RNA	4.22074	1.36681	1.53346
ENSCAFG00845008276	FANCD2	protein coding	FA complementation group D2	4.21112	1.54595	2.09896
ENSCAFG00845026954	PDIA6	protein coding	protein disulfide isomerase family A member 6	4.2044	3.03398	0.460003
ENSCAFG00845016519	SNORD57	snoRNA	small nucleolar RNA- C/D box 57	4.20222	46.044	57.7349
ENSCAFG00845028052		protein coding		4.20222	2.69247	1.18483
ENSCAFG00845012629	MARVELD2	protein coding	MARVEL domain containing 2	4.20031	0.362781	0.600854
ENSCAFG00845004681	SYMPK	protein coding	symplekin scaffold protein	4.19724	1.12496	0.59315
ENSCAFG00845009496	GLNG	protein coding	myoglobin	4.1922	3.33121	5.37812
ENSCAFG00845028710		scaRNA		4.18247	17.7732	14.7146
ENSCAFG00845024343	UCK2	protein coding	uridine-cytidine kinase 2	4.18089	1.69642	3.09079
ENSCAFG00845004779	SDCCAG8	protein coding	SHH signaling and ciliogenesis regulator SDCCAG8	4.17922	1.64699	0
ENSCAFG00845003062	NID1	protein coding	nidogen 1	4.17513	1.19508	0.544345
ENSCAFG00845019475	PRELID2	protein coding	PRELI domain containing 2	4.16858	0.421856	5.85279
ENSCAFG00845002385	MYH4	protein coding	myosin heavy chain 4	4.16696	0.392319	0.380917
ENSCAFG00845020624	KNTC1	protein coding	kinetochore associated 1	4.15935	3.42789	3.43925
ENSCAFG00845002591	IQGAP1	protein coding	IQ motif containing GTPase activating protein 1	4.15521	7.51699	4.01535
ENSCAFG00845007691		protein coding		4.13993	3.45919	3.77354
ENSCAFG00845011342	ZDHHC18	protein coding	zinc finger DHHC-type palmitoyltransferase 18	4.13825	0.548998	0.296575
ENSCAFG00845030161		protein coding		4.13641	1.25574	2.49439
ENSCAFG00845004298	PALD1	protein coding	phosphatase domain containing paladin 1	4.1354	2.63516	3.58771
ENSCAFG00845021037	CCDC146	protein coding	coiled-coil domain containing 146	4.12201	0.669925	1.10258
ENSCAFG00845030961		lncRNA		4.12007	3.42601	4.72469
ENSCAFG00845007973	USP15	protein coding	ubiquitin specific peptidase 15	4.119	0.634173	1.21658
ENSCAFG00845009272		lncRNA		4.11642	2.38189	2.54618
ENSCAFG00845022699	DNAL4	protein coding	dynein axonemal light chain 4	4.11598	2.57608	2.10631
ENSCAFG00845025516		protein coding		4.10959	0.861834	1.33628
ENSCAFG00845003146	SERPINA5	protein coding	serpin family A member 5	4.10109	0.996953	1.62698
ENSCAFG00845023575	SNORA74	snoRNA	Small nucleolar RNA SNORA74	4.0932	7.35774	6.74463
ENSCAFG00845009439	TNR	protein coding	tenascin R	4.09023	1.24589	1.32007
ENSCAFG00845002088		protein coding		4.08609	0.784637	2.84565
ENSCAFG00845000394	KIF7	protein coding	kinesin family member 7	4.08469	2.55911	2.91267
ENSCAFG00845020933	RPLP1	protein coding	ribosomal protein lateral stalk subunit P1	4.08458	7.07906	1.2816
ENSCAFG00845014874	RAD54B	protein coding	RAD54 homolog B	4.06214	1.02372	1.58935
ENSCAFG00845030884		lncRNA		4.0604	1.08559	0.667518
ENSCAFG00845006097		protein coding		4.05446	3.10745	1.96056
ENSCAFG00845004264		lncRNA		4.05329	4.69811	4.26659
ENSCAFG00845028979	U4	snRNA	U4 spliceosomal RNA	4.05291	1.2262	2.05469
ENSCAFG00845003447	SIGLEC15	protein coding	sialic acid binding Ig like lectin 15	4.04613	0.644027	3.91795
ENSCAFG00845017370	CYP1A1	protein coding	cytochrome P450 family 1 subfamily A member 1	4.04473	2.16593	1.01615
ENSCAFG00845000055		lncRNA		4.03796	0.876026	2.25958
ENSCAFG00845014575	PLPPR3	protein coding	phospholipid phosphatase related 3	4.03348	2.86903	4.70717
ENSCAFG00845007451		pseudogene		4.02459	3.50412	3.54194
ENSCAFG00845003563	BDKRB1	protein coding	bradykinin receptor B1	4.01037	1.37508	1.6687
ENSCAFG00845011793	RIC3	protein coding	RIC3 acetylcholine receptor chaperone	4.00992	1.30774	5.02761
ENSCAFG00845023804	SYT6	protein coding	synaptotagmin 6	4.00628	0.634173	1.05903
ENSCAFG00845014034	RIMS4	protein coding	regulating synaptic membrane exocytosis 4	4.00623	1.35698	1.09052
ENSCAFG00845010982	NUB1	protein coding	negative regulator of ubiquitin like proteins 1	3.99912	3.55245	1.80826
ENSCAFG00845015756	AHCY	protein coding	adenosylhomocysteinase	3.99767	3.63329	2.78949
ENSCAFG00845003007	TMEM160	protein coding	transmembrane protein 160	3.99503	2.06284	4.14821
ENSCAFG00845020634	C20orf204	protein coding	chromosome 20 open reading frame 204	3.99089	0.693248	2.06876
ENSCAFG00845002049	BTBD7	protein coding	BTB domain containing 7	3.98983	3.09306	1.21132
ENSCAFG00845020331	GCM2	protein coding	glial cells missing transcription factor 2	3.98378	1.71612	3.21334
ENSCAFG00845028256	SRGAP2	protein coding	SLIT-ROBO Rho GTPase activating protein 2	3.97455	4.27209	3.43644
ENSCAFG00845025056	GLDN	protein coding	gliomedin	3.97343	2.21518	1.25394
ENSCAFG00845011997	ARRB1	protein coding	arrestin beta 1	3.96739	1.2262	1.07346
ENSCAFG00845014742	U2	snRNA	U2 spliceosomal RNA	3.9633	2.40779	2.89744
ENSCAFG00845030855		lncRNA		3.95921	0.604635	3.27916
ENSCAFG00845014090	RAB11FIP4	protein coding	RAB11 family interacting protein 4	3.95513	1.23603	1.31535
ENSCAFG00845027798	PRMT2	protein coding		3.95099	2.78386	1.49383
ENSCAFG00845009297	P4HB	protein coding	prolyl 4-hydroxylase subunit beta	3.94993	23.1291	13.1376
ENSCAFG00845014251	PPFIA1	protein coding	PTPRF interacting protein alpha 1	3.93705	1.23447	1.05823
ENSCAFG00845024829	CPXM2	protein coding	carboxypeptidase X- M14 family member 2	3.93051	3.26733	1.54807
ENSCAFG00845029341		protein coding		3.92603	1.77725	1.57229
ENSCAFG00845002784	INAFM1	protein coding	InaF motif containing 1	3.92334	2.30469	2.42764
ENSCAFG00845020552	PIK3R3	protein coding		3.91931	5.50609	1.39969
ENSCAFG00845015153	NAGA	protein coding	alpha-N-acetylgalactosaminidase	3.91522	2.34957	1.04055
ENSCAFG00845014371	5S_rRNA	rRNA	5S ribosomal RNA	3.91215	9.62149	1.09523
ENSCAFG00845000318		lncRNA		3.90695	0.970854	0.791312
ENSCAFG00845011881	SNORD15	snoRNA	Small nucleolar RNA SNORD15	3.90588	203.396	141.408
ENSCAFG00845011436	GZMK	protein coding	granzyme K	3.90038	0.392319	1.90796
ENSCAFG00845016967		lncRNA		3.89984	1.76535	2.18784
ENSCAFG00845001960		lncRNA		3.89172	5.2283	0.4356
ENSCAFG00845025198	U5	snRNA	U5 spliceosomal RNA	3.88859	7.32155	24.1115
ENSCAFG00845029142		lncRNA		3.88355	1.44557	1.39915
ENSCAFG00845016505	NCOA6	protein coding	nuclear receptor coactivator 6	3.88349	2.99794	2.82054
ENSCAFG00845022216	DGUOK	protein coding	actin gamma 2- smooth muscle	3.8808	0.271392	0.272172
ENSCAFG00845005616	ARHGAP21	protein coding	Rho GTPase activating protein 21	3.88075	2.42472	0.407948
ENSCAFG00845000896	UBE2S	protein coding	ubiquitin conjugating enzyme E2 S	3.87633	2.00648	2.86997
ENSCAFG00845021934	PTPRR	protein coding	protein tyrosine phosphatase receptor type R	3.87079	3.74665	3.90068
ENSCAFG00845009821	SNORD24	snoRNA	Small nucleolar RNA SNORD24	3.86748	80.0497	175.08
ENSCAFG00845023272	TRPC5	protein coding	transient receptor potential cation channel subfamily C member 5	3.86446	1.72251	0.668139
ENSCAFG00845003114	C1H19orf54	protein coding	chromosome 19 open reading frame 54	3.86138	1.48066	1.7701
ENSCAFG00845009042	EFHC1	protein coding	EF-hand domain containing 1	3.86032	3.23598	1.35236
ENSCAFG00845027334		lncRNA		3.85585	1.3554	0.353886
ENSCAFG00845003105	AKAP13	protein coding		3.85579	7.20002	14.3546
ENSCAFG00845000012		lncRNA		3.85422	0.794491	0.672236
ENSCAFG00845011821	SNX29	protein coding	sorting nexin 29	3.85103	0.941316	1.85052
ENSCAFG00845013724		protein coding		3.84913	1.38927	0.716945
ENSCAFG00845030924	TAS2R5	protein coding	taste 2 receptor member 5	3.84095	0.703102	0.0817139
ENSCAFG00845028464	CTC1	protein coding	CST telomere replication complex component 1	3.8409	1.39635	1.31272
ENSCAFG00845000050	PEG3	protein coding	paternally expressed 3	3.83681	0.271392	0.678114
ENSCAFG00845013681	CACNB1	protein coding	calcium voltage-gated channel auxiliary subunit beta 1	3.8357	1.99735	0.825689
ENSCAFG00845021309	TSKS	protein coding	fuzzy planar cell polarity protein	3.83536	1.15727	0.743975
ENSCAFG00845016751	EMC10	protein coding	ER membrane protein complex subunit 10	3.83531	0.601859	0.163428
ENSCAFG00845017879	TAP2	protein coding	major histocompatibility complex- class II- DO beta	3.82864	3.37864	1.21395
ENSCAFG00845026792	P2RX2	protein coding	purinergic receptor P2X 2	3.82859	1.71612	1.07756
ENSCAFG00845028131	U2	snRNA	U2 spliceosomal RNA	3.82825	2.71669	1.97378
ENSCAFG00845018915	OR9Q3	protein coding	olfactory receptor family 9 subfamily Q member 2	3.82557	1.38652	2.24925
ENSCAFG00845013712	PTPRS	protein coding	protein tyrosine phosphatase receptor type S	3.82036	0.582175	0.566119
ENSCAFG00845023546	NCL	protein coding	nucleolin	3.81734	3.98029	5.92848
ENSCAFG00845019029		lncRNA		3.80508	0.634173	0.860066
ENSCAFG00845001793	UNC45A	protein coding	unc-45 myosin chaperone A	3.79797	2.59764	4.07403
ENSCAFG00845009974	HNRNPAB	protein coding	heterogeneous nuclear ribonucleoprotein A/B	3.79686	1.49759	2.57989
ENSCAFG00845024011		lncRNA		3.79686	2.40316	2.39326
ENSCAFG00845007331	NOTCH2	protein coding	notch receptor 2	3.79277	5.66275	5.18976
ENSCAFG00845025620	AAR2	protein coding	AAR2 splicing factor	3.78975	1.36681	2.93235
ENSCAFG00845021348		protein coding		3.78566	2.24905	1.59487
ENSCAFG00845022515	ZBTB4	protein coding	zinc finger and BTB domain containing 4	3.77744	3.78838	1.70424
ENSCAFG00845002377		lncRNA		3.75701	2.47466	1.96256
ENSCAFG00845025795	FSCN3	protein coding	fascin actin-bundling protein 3	3.74408	0	0.269544
ENSCAFG00845009544		lncRNA		3.74162	2.72999	2.38355
ENSCAFG00845021836	ESF1	protein coding	ESF1 nucleolar pre-rRNA processing protein homolog	3.71811	1.92408	1.17895
ENSCAFG00845016943	WDR4	protein coding	WD repeat domain 4	3.71403	1.89818	1.67596
ENSCAFG00845020007		protein coding		3.70686	1.61693	1.34746
ENSCAFG00845008943	TSHR	protein coding	thyroid stimulating hormone receptor	3.69701	0.513246	1.10721
ENSCAFG00845023048	B3GALT6	protein coding	beta-1-3-galactosyltransferase 6	3.696	0.974494	0.637859
ENSCAFG00845001912	TMEM25	protein coding	transmembrane protein 25	3.69494	0.451394	0.18783
ENSCAFG00845025044	DMRTA2	protein coding	DMRT like family A2	3.69197	0.392319	0.751322
ENSCAFG00845004027		protein coding		3.69086	0.905564	0.934434
ENSCAFG00845025871	BSN	protein coding	bassoon presynaptic cytomatrix protein	3.69047	1.60503	2.40123
ENSCAFG00845004798		protein coding		3.68638	1.25574	0.934434
ENSCAFG00845020388	CAVIN2	protein coding	caveolae associated protein 2	3.68633	3.61864	3.2849
ENSCAFG00845030082	LPIN3	protein coding	lipin 3	3.68375	1.99457	0.610828
ENSCAFG00845021076	MFSD5	protein coding	major facilitator superfamily domain containing 5	3.6823	2.41969	4.58275
ENSCAFG00845012787		lncRNA		3.67821	2.23301	1.9191
ENSCAFG00845013616	DAB1	protein coding	DAB adaptor protein 1	3.67105	0.542783	1.21186
ENSCAFG00845000411	TIAM2	protein coding	TIAM Rac1 associated GEF 2	3.67037	1.84688	1.60992
ENSCAFG00845014445	ARFGAP3	protein coding	ADP ribosylation factor GTPase activating protein 3	3.67037	0.824029	0.272172
ENSCAFG00845023783		protein coding		3.66998	2.42836	3.77273
ENSCAFG00845027758	GPATCH2	protein coding	G-patch domain containing 2	3.65711	0.362781	0.705144
ENSCAFG00845017531	MTMR2	protein coding	myotubularin related protein 2	3.65398	0.915418	0.341284
ENSCAFG00845001243	TULP4	protein coding	TUB like protein 4	3.65062	0.846489	1.65401
ENSCAFG00845017344	ZC3H7B	protein coding	zinc finger CCCH-type containing 7B	3.65056	1.92064	3.0411
ENSCAFG00845016193	UBXN8	protein coding	UBX domain protein 8	3.64384	1.23603	1.67387
ENSCAFG00845014665	TFAP2E	protein coding	transcription factor AP-2 epsilon	3.64379	1.12773	0.99847
ENSCAFG00845013476	TACC3	protein coding	transforming acidic coiled-coil containing protein 3	3.6434	2.75333	1.47878
ENSCAFG00845022622	POLR2A	protein coding	RNA polymerase II subunit A	3.63864	2.31021	3.23499
ENSCAFG00845018129	BRD4	protein coding		3.63572	3.11017	1.10784
ENSCAFG00845003836	TMEM200C	protein coding	transmembrane protein 200C	3.63556	2.23023	0.457375
ENSCAFG00845003230	DICER1	protein coding	dicer 1- ribonuclease III	3.62745	3.87743	4.83106
ENSCAFG00845010276	F2R	protein coding	coagulation factor II thrombin receptor	3.62745	1.60867	2.38618
ENSCAFG00845006367	U6	snRNA	U6 spliceosomal RNA	3.62331	0.814175	1.10784
ENSCAFG00845004647	RPL9	protein coding	ribosomal protein L9	3.62224	15.7201	2.74839
ENSCAFG00845006792	PERP	protein coding	p53 apoptosis effector related to PMP22	3.61888	2.76158	2.89762
ENSCAFG00845017674	PRDM8	protein coding	PR/SET domain 8	3.6162	1.43852	0.610828
ENSCAFG00845025280	ARL3	protein coding	ADP ribosylation factor like GTPase 3	3.60802	1.83633	4.07167
ENSCAFG00845003047		lncRNA		3.60495	1.36317	2.7146
ENSCAFG00845024640		protein coding		3.60394	4.3238	3.40398
ENSCAFG00845000514		protein coding		3.5834	2.90221	2.72947
ENSCAFG00845001938	RBM17	protein coding	RNA binding motif protein 17	3.5834	2.71308	1.89995
ENSCAFG00845010813	CHPF2	protein coding	chondroitin polymerizing factor 2	3.57932	12.6034	9.91233
ENSCAFG00845003775	PLD3	protein coding	phospholipase D family member 3	3.57221	4.36276	0.925262
ENSCAFG00845017426	MACF1	protein coding	microtubule actin crosslinking factor 1	3.56398	12.73	7.577
ENSCAFG00845016848	U6	snRNA	U6 spliceosomal RNA	3.55984	0.925273	1.58227
ENSCAFG00845016831		protein coding		3.55928	0	0.0817139
ENSCAFG00845027834	EIF3J	protein coding	eukaryotic translation initiation factor 3 subunit J	3.54345	3.66381	0.844169
ENSCAFG00845024992		lncRNA		3.52346	0.362781	0.818343
ENSCAFG00845004605	CRISPLD2	protein coding	cysteine rich secretory protein LCCL domain containing 2	3.52105	2.14003	6.585
ENSCAFG00845025698	SUPT16H	protein coding	SPT16 homolog- facilitates chromatin remodeling subunit	3.52105	2.92262	4.50919
ENSCAFG00845028476	BCAS1	protein coding	brain enriched myelin associated protein 1	3.521	1.06224	2.40007
ENSCAFG00845028579	LPAR5	protein coding	lysophosphatidic acid receptor 5	3.51994	0.824029	0.378289
ENSCAFG00845015681	U6	snRNA	U6 spliceosomal RNA	3.51938	0.362781	0.108745
ENSCAFG00845025737	KDM6B	protein coding	lysine demethylase 6B	3.51692	4.01677	5.9962
ENSCAFG00845015621	PSD3	protein coding		3.50202	1.60159	1.03138
ENSCAFG00845004815	SIX5	protein coding	SIX homeobox 5	3.4939	1.03635	1.51045
ENSCAFG00845024871		snoRNA		3.49385	266.795	534.894
ENSCAFG00845008188	ATP6V0D1	protein coding	ATPase H+ transporting V0 subunit d1	3.48982	0.120927	1.11755
ENSCAFG00845017041		lncRNA		3.48932	0.30093	2.99701
ENSCAFG00845008811	MYH9	protein coding	myosin heavy chain 9	3.48826	22.855	15.9263
ENSCAFG00845005999	OR5M8	protein coding	olfactory receptor family 5 subfamily M member 8	3.48568	0.832297	1.26539
ENSCAFG00845005434		lncRNA		3.48154	1.08834	0.539088
ENSCAFG00845000636	ARID1B	protein coding	AT-rich interaction domain 1B	3.48149	1.03635	0.734804
ENSCAFG00845003634		protein coding		3.48115	1.83633	1.13487
ENSCAFG00845002627	C7	protein coding	complement C7	3.47852	0.755099	1.94857
ENSCAFG00845028940	RFT1	protein coding		3.47443	1.19666	0.272172
ENSCAFG00845013694	NR3C2	protein coding	nuclear receptor subfamily 3 group C member 2	3.47326	8.6504	0.21749
ENSCAFG00845007593	ARL1	protein coding	ADP ribosylation factor like GTPase 1	3.47293	0.693248	1.0214
ENSCAFG00845026159	RP1	protein coding	RP1 axonemal microtubule associated	3.4713	1.34713	2.2301
ENSCAFG00845010320		protein coding		3.46879	2.62923	1.58227
ENSCAFG00845002038		lncRNA		3.46721	0.392319	1.63169
ENSCAFG00845000177	KDM1A	protein coding	lysine demethylase 1A	3.4662	0.725562	1.42735
ENSCAFG00845021457	DYTN	protein coding	dystrotelin	3.45809	0.604635	0.489662
ENSCAFG00845014197	ADORA1	protein coding	adenosine A1 receptor	3.45759	2.10223	1.57492
ENSCAFG00845022101	U6	snRNA	U6 spliceosomal RNA	3.45759	1.17696	2.13597
ENSCAFG00845002095	RBM15	protein coding	RNA binding motif protein 15	3.45653	1.37508	1.3548
ENSCAFG00845001299	ACTL6B	protein coding	actin like 6B	3.45496	1.98593	0.979143
ENSCAFG00845002919		lncRNA		3.45345	1.33727	1.11817
ENSCAFG00845013981	C9H17orf98	protein coding	chromosome 17 open reading frame 98	3.44981	1.24866	0.635231
ENSCAFG00845026341	DSN1	protein coding	DSN1 component of MIS12 kinetochore complex	3.44869	3.23369	4.0137
ENSCAFG00845027190		lncRNA		3.44869	0.725562	0
ENSCAFG00845002161	SMARCA2	protein coding	SWI/SNF related- matrix associated- actin dependent regulator of chromatin- subfamily a- member 2	3.44528	2.19706	2.63859
ENSCAFG00845012112	DDIAS	protein coding	DNA damage induced apoptosis suppressor	3.4375	1.34554	0.434979
ENSCAFG00845010775	POLR1B	protein coding	RNA polymerase I subunit B	3.43548	1.8391	1.00435
ENSCAFG00845008643		protein coding		3.42888	2.34957	2.77952
ENSCAFG00845015674	EIF3A	protein coding	eukaryotic translation initiation factor 3 subunit A	3.42586	9.62497	7.05186
ENSCAFG00845014450	SMAD5	protein coding	SMAD family member 5	3.42105	4.67039	0.531742
ENSCAFG00845021179	SPON1	protein coding	spondin 1	3.41763	1.64647	1.61656
ENSCAFG00845019739	SLITRK2	protein coding		3.41047	1.56494	3.20074
ENSCAFG00845009258	TPT1	protein coding		3.40985	33.0984	14.4108
ENSCAFG00845018573	TUT4	protein coding	terminal uridylyl transferase 4	3.40683	0.703102	0.422998
ENSCAFG00845013689	TNRC18	protein coding	trinucleotide repeat containing 18	3.40576	6.46738	4.86415
ENSCAFG00845005528	ADAMTS7	protein coding		3.39452	0.693248	2.20508
ENSCAFG00845013553	PTCD3	protein coding	pentatricopeptide repeat domain 3	3.39149	0.271392	2.02967
ENSCAFG00845014997	FEZF2	protein coding	FEZ family zinc finger 2	3.39043	1.73945	0.962086
ENSCAFG00845012285	U2	snRNA	U2 spliceosomal RNA	3.38741	4.5556	3.32008
ENSCAFG00845009248	GDE1	protein coding		3.3864	1.70627	2.05879
ENSCAFG00845030789	CABP7	protein coding	calcium binding protein 7	3.38327	4.61452	5.18583
ENSCAFG00845000315	DNAJC16	protein coding	DnaJ heat shock protein family (Hsp40) member C16	3.38182	2.28064	2.83768
ENSCAFG00845007679	DGKI	protein coding	diacylglycerol kinase iota	3.37515	0.271392	2.95947
ENSCAFG00845000088	ZNF576	protein coding	zinc finger protein 576	3.3587	1.2782	2.16807
ENSCAFG00845010428	RIMS1	protein coding	regulating synaptic membrane exocytosis 1	3.35831	1.59881	3.12405
ENSCAFG00845020020	PKD1L2	protein coding	polycystin 1 like 2 (gene/pseudogene)	3.34991	2.98924	0.269544
ENSCAFG00845004002	LAMA1	protein coding	laminin subunit alpha 1	3.3475	2.74262	3.05045
ENSCAFG00845011801		lncRNA		3.34582	2.20411	0
ENSCAFG00845012743	TBX18	protein coding	T-box transcription factor 18	3.34582	0	0.25957
ENSCAFG00845007861	MPST	protein coding	mercaptopyruvate sulfurtransferase	3.33933	2.73206	0.840299
ENSCAFG00845001647	DOCK8	protein coding	dedicator of cytokinesis 8	3.33519	4.82748	3.89926
ENSCAFG00845013433	SHANK2	protein coding	SH3 and multiple ankyrin repeat domains 2	3.33519	1.29788	1.89652
ENSCAFG00845021626	MRPS18C	protein coding	mitochondrial ribosomal protein S18C	3.33475	1.09178	0.490283
ENSCAFG00845030497	U1	snRNA	U1 spliceosomal RNA	3.33369	1.60503	2.55286
ENSCAFG00845013144	TTC29	protein coding	tetratricopeptide repeat domain 29	3.33105	2.32989	0.811261
ENSCAFG00845004667	EFL1	protein coding	elongation factor like GTPase 1	3.31986	1.26401	1.69573
ENSCAFG00845028623	CCDC32	protein coding	coiled-coil domain containing 32	3.31577	0.905564	2.66717
ENSCAFG00845006216	EDC4	protein coding	enhancer of mRNA decapping 4	3.31471	2.98996	1.5079
ENSCAFG00845024089	SON	protein coding	SON DNA and RNA binding protein	3.31308	3.71945	4.86677
ENSCAFG00845029268	PSMG1	protein coding	bromodomain and WD repeat domain containing 1	3.3076	3.23962	2.72293
ENSCAFG00845025346	CEP70	protein coding	centrosomal protein 70	3.30592	0.120927	0.5964
ENSCAFG00845008609		protein coding		3.30346	0.513246	0.81064
ENSCAFG00845006824	MYO1F	protein coding	myosin IF	3.29937	4.39718	2.31253
ENSCAFG00845026675	DHX29	protein coding	DExH-box helicase 29	3.29932	0.982761	1.58227
ENSCAFG00845005691	FANCG	protein coding	FA complementation group G	3.29523	0.964665	1.76484
ENSCAFG00845023623	SYT16	protein coding	synaptotagmin 16	3.28958	0.673565	1.44912
ENSCAFG00845006968	PRR3	protein coding		3.28706	1.46806	1.45175
ENSCAFG00845023201	MAPK10	protein coding	mitogen-activated protein kinase 10	3.28453	4.63462	0.108745
ENSCAFG00845030018	TMEM41A	protein coding		3.28292	0.582175	1.30538
ENSCAFG00845017802	SLC47A1	protein coding	solute carrier family 47 member 1	3.28135	22.2548	42.4497
ENSCAFG00845008000	COMMD3	protein coding	COMM domain containing 3	3.28029	0.150465	1.40949
ENSCAFG00845019867	IPO5	protein coding	importin 5	3.27217	1.60503	1.27915
ENSCAFG00845024595	UNC80	protein coding	unc-80 homolog- NALCN channel complex subunit	3.26865	2.89672	1.18955
ENSCAFG00845009196	MFSD12	protein coding	major facilitator superfamily domain containing 12	3.26808	1.15363	1.5967
ENSCAFG00845026026		protein coding		3.26803	0.120927	0.351258
ENSCAFG00845007984		lncRNA		3.26764	1.25574	1.5975
ENSCAFG00845000554	U2	snRNA	U2 spliceosomal RNA	3.26087	11.0366	10.5251
ENSCAFG00845027628	ATP2A2	protein coding	ATPase sarcoplasmic/endoplasmic reticulum Ca2+ transporting 2	3.25981	1.3554	1.34501
ENSCAFG00845012983		pseudogene		3.25572	2.05576	0.845995
ENSCAFG00845000732	DCUN1D5	protein coding		3.25264	0	0.21749
ENSCAFG00845017793	LYG2	protein coding	lysozyme g2	3.24749	1.70832	0.780981
ENSCAFG00845006073		protein coding		3.24414	5.08679	2.3441
ENSCAFG00845018271	SENP2	protein coding	SUMO specific peptidase 2	3.24341	1.41083	0.898231
ENSCAFG00845021003	U6	snRNA	U6 spliceosomal RNA	3.24039	0.96464	0.803915
ENSCAFG00845009440	DOK3	protein coding	docking protein 3	3.24005	3.82177	3.08398
ENSCAFG00845025038	ZNF605	protein coding	zinc finger protein 605	3.24	1.02649	1.18955
ENSCAFG00845002243	CLUAP1	protein coding	clusterin associated protein 1	3.23741	1.70991	2.98588
ENSCAFG00845000384	TJP1	protein coding	tight junction protein 1	3.23221	2.96664	1.37921
ENSCAFG00845014804	AFF1	protein coding	AF4/FMR2 family member 1	3.22919	2.54723	2.72649
ENSCAFG00845010480		protein coding		3.22914	0.582175	0.407948
ENSCAFG00845021313	LRP2	protein coding	LDL receptor related protein 2	3.22813	0	1.89145
ENSCAFG00845010757		protein coding		3.22516	0.996953	0.910031
ENSCAFG00845009157	NEB	protein coding	nebulin	3.2251	1.68037	5.33194
ENSCAFG00845005802	VASH1	protein coding	vasohibin 1	3.22096	0.271392	0.450028
ENSCAFG00845019264	FOXJ1	protein coding	forkhead box J1	3.22096	4.34565	3.76103
ENSCAFG00845013257		protein coding		3.21688	2.06006	1.50055
ENSCAFG00845011487	PTPRT	protein coding	protein tyrosine phosphatase receptor type T	3.2124	1.95176	2.30892
ENSCAFG00845020632	PRPH	protein coding	peripherin	3.20154	1.43488	0.0817139
ENSCAFG00845014470	MAU2	protein coding	MAU2 sister chromatid cohesion factor	3.1964	0.71137	0.816517
ENSCAFG00845021919		lncRNA		3.1903	1.07574	1.3548
ENSCAFG00845025226	RYR3	protein coding	ryanodine receptor 3	3.18929	0.281246	1.08343
ENSCAFG00845009899	HOXB7	protein coding	homeobox B7	3.18884	2.14162	1.24361
ENSCAFG00845020795	C28H10orf71	protein coding	chromosome 10 open reading frame 71	3.18817	4.49675	0.543724
ENSCAFG00845021028	FRK	protein coding	fyn related Src family tyrosine kinase	3.1852	0.843713	3.15946
ENSCAFG00845016201		lncRNA		3.17395	2.70643	1.44912
ENSCAFG00845026103	TMCC2	protein coding	transmembrane and coiled-coil domain family 2	3.16836	1.88555	2.80549
ENSCAFG00845005700	NUAK1	protein coding	NUAK family kinase 1	3.16578	2.52045	1.92173
ENSCAFG00845030385	ACE2	protein coding	angiotensin converting enzyme 2	3.15566	0	0
ENSCAFG00845007938		lncRNA		3.15347	1.36317	1.02875
ENSCAFG00845022213	CPT1C	protein coding	carnitine palmitoyltransferase 1C	3.15342	0.905564	0.979143
ENSCAFG00845024014	ITGB4	protein coding	integrin subunit beta 4	3.15303	1.1151	1.343
ENSCAFG00845013631	C16orf72	protein coding	chromosome 16 open reading frame 72	3.15039	1.0123	1.84447
ENSCAFG00845017523	RILPL1	protein coding	Rab interacting lysosomal protein like 1	3.14933	1.82647	1.39969
ENSCAFG00845023003	GTPBP1	protein coding	GTP binding protein 1	3.13808	2.40779	3.71801
ENSCAFG00845016729		pseudogene		3.13702	0.431711	0.951672
ENSCAFG00845026339	UNC13A	protein coding	unc-13 homolog A	3.13405	1.90645	1.04906
ENSCAFG00845002613	MYH2	protein coding	myosin heavy chain 2	3.12828	2.62923	2.96161
ENSCAFG00845022167	SLC15A2	protein coding	solute carrier family 15 member 2	3.12275	1.47791	0.163428
ENSCAFG00845025772	CFAP54	protein coding	cilia and flagella associated protein 54	3.11765	2.08252	1.45322
ENSCAFG00845009634	GAREM1	protein coding	GRB2 associated regulator of MAPK1 subtype 1	3.11457	1.39271	1.34973
ENSCAFG00845025924	KLHL21	protein coding	kelch like family member 21	3.10635	1.21271	2.74777
ENSCAFG00845002731	CUPIN1	protein coding	cupin superfamily member 1	3.10232	2.17943	2.99402
ENSCAFG00845028911	RASSF2	protein coding	Ras association domain family member 2	3.1012	0.699462	3.92494
ENSCAFG00845019024	NR3C1	protein coding	nuclear receptor subfamily 3 group C member 1	3.09818	3.87512	3.11284
ENSCAFG00845027995		snoRNA		3.09409	81.8428	147.457
ENSCAFG00845031109	FMN1	protein coding	formin 1	3.09	2.37203	2.71442
ENSCAFG00845023723	U6	snRNA	U6 spliceosomal RNA	3.08838	0.861834	1.07818
ENSCAFG00845029263	RIMKLB	protein coding		3.08328	1.73237	1.18429
ENSCAFG00845017038	COL1A2	protein coding	collagen type I alpha 2 chain	3.08323	3.1086	1.53756
ENSCAFG00845010646		lncRNA		3.08178	0.66371	2.3433
ENSCAFG00845007824		lncRNA		3.07506	0.362781	1.87621
ENSCAFG00845027901	FLNA	protein coding		3.07092	25.7016	7.53465
ENSCAFG00845022150	NLGN2	protein coding	neuroligin 2	3.06795	2.49091	1.28832
ENSCAFG00845005997		protein coding		3.06689	2.85967	2.63395
ENSCAFG00845014460		lncRNA		3.05978	0.604635	0.460003
ENSCAFG00845003572		protein coding		3.05972	0.784637	0.378289
ENSCAFG00845025736		lncRNA		3.05967	0.944956	1.4017
ENSCAFG00845018244	SEC61A1	protein coding	SEC61 translocon subunit alpha 1	3.05861	0.150465	0.900057
ENSCAFG00845019307	PEG10	protein coding	paternally expressed 10	3.05822	2.54842	0.351258
ENSCAFG00845027748	PRKDC	protein coding	protein kinase- DNA-activated- catalytic subunit	3.05569	1.23447	2.12461
ENSCAFG00845027053	MSN	protein coding		3.05564	6.36515	8.78152
ENSCAFG00845008432	SUPT6H	protein coding	SPT6 homolog- histone chaperone and transcription elongation factor	3.05452	0.548998	0.353886
ENSCAFG00845002379	NAA60	protein coding		3.05111	0.814175	3.1961
ENSCAFG00845000903		protein coding		3.05005	0.764954	1.49788
ENSCAFG00845030195		lncRNA		3.04434	0.150465	0.341284
ENSCAFG00845022544	LSM4	protein coding	LSM4 homolog- U6 small nuclear RNA and mRNA degradation associated	3.04327	2.62149	0.487034
ENSCAFG00845018782	EIF2AK2	protein coding	eukaryotic translation initiation factor 2 alpha kinase 2	3.03919	0.281246	0.709598
ENSCAFG00845019098	TFAP2A	protein coding	transcription factor AP-2 alpha	3.03919	2.80099	0.380917
ENSCAFG00845006232	HDAC10	protein coding	histone deacetylase 10	3.03813	0.562492	0.0817139
ENSCAFG00845009280		protein coding		3.03813	2.41854	0
ENSCAFG00845014133	SF3B2	protein coding	splicing factor 3b subunit 2	3.03813	1.38493	2.04343
ENSCAFG00845023391	PCDH10	protein coding	protocadherin 10	3.03063	0.712957	0.378289
ENSCAFG00845006790	SLITRK5	protein coding		3.02391	3.47003	3.21205
ENSCAFG00845012682	POLN	protein coding	DNA polymerase nu	3.01982	2.27631	2.48179
ENSCAFG00845013730	TMEM151A	protein coding	transmembrane protein 151A	3.0187	2.61576	0.599028
ENSCAFG00845012818		lncRNA		3.01423	1.26559	3.55752
ENSCAFG00845018246	DNMT1	protein coding	DNA methyltransferase 1	3.0126	1.22462	2.02521
ENSCAFG00845001658	FGF6A	protein coding		3.0116	0.824029	0.531742
ENSCAFG00845001239		protein coding		3.00342	0.362781	1.10049
ENSCAFG00845007748	SEC13	protein coding	SEC13 homolog- nuclear pore and COPII coat complex component	3.0004	1.38493	1.78595
ENSCAFG00845004980	KLF3	protein coding	Kruppel like factor 3	2.99934	0.271392	1.59278
ENSCAFG00845020536	SLC39A7	protein coding	solute carrier family 39 member 7	2.99934	0.953223	0.484406
ENSCAFG00845019218	PCSK2	protein coding	proprotein convertase subtilisin/kexin type 2	2.99626	1.3554	0.944408
ENSCAFG00845012908	CHRNA3	protein coding		2.99111	0.790852	1.24134
ENSCAFG00845029609	AICDA	protein coding	activation induced cytidine deaminase	2.98814	0.996953	2.39816
ENSCAFG00845016924	DENND4B	protein coding	DENN domain containing 4B	2.98697	0.830244	1.07284
ENSCAFG00845009230	TECPR1	protein coding	tectonin beta-propeller repeat containing 1	2.98406	2.23691	1.21658
ENSCAFG00845022564	SLC35G6	protein coding		2.984	0.542783	1.44685
ENSCAFG00845026069	KRT85	protein coding	keratin 85	2.98356	1.73786	3.03023
ENSCAFG00845016973	SKI	protein coding	SKI proto-oncogene	2.98093	7.61844	2.65083
ENSCAFG00845006308	ATRIP	protein coding	ATR interacting protein	2.97986	1.73581	1.56232
ENSCAFG00845022420		lncRNA		2.97578	1.93206	2.98869
ENSCAFG00845028224	EP400	protein coding	E1A binding protein p400	2.97578	2.27081	2.00344
ENSCAFG00845007283	ANK1	protein coding	ankyrin 1	2.97539	1.05603	0.678114
ENSCAFG00845010539	OR13C7H	protein coding	olfactory receptor family 13 subfamily C member 7H	2.97275	3.03455	4.64033
ENSCAFG00845006584	TULP1	protein coding	TUB like protein 1	2.9727	1.30774	2.15048
ENSCAFG00845005977	RBPJ	protein coding	recombination signal binding protein for immunoglobulin kappa J region	2.97169	2.36928	1.65218
ENSCAFG00845029367	RALGAPB	protein coding	Ral GTPase activating protein non-catalytic subunit beta	2.97169	1.40462	1.75095
ENSCAFG00845024962	U6	snRNA	U6 spliceosomal RNA	2.97164	1.37667	0.786237
ENSCAFG00845015120	PTPRG	protein coding	protein tyrosine phosphatase receptor type G	2.96867	0.941316	1.20923
ENSCAFG00845003670		lncRNA		2.96453	1.89818	1.40214
ENSCAFG00845012456	DAZAP1	protein coding	DAZ associated protein 1	2.96347	0.241854	0.489662
ENSCAFG00845011228	SMPD3	protein coding	sphingomyelin phosphodiesterase 3	2.96044	0.421856	0.764281
ENSCAFG00845000007	RMND1	protein coding	required for meiotic nuclear division 1 homolog	2.95938	0.271392	0.351258
ENSCAFG00845002886	FDX1	protein coding	ferredoxin 1	2.95938	0.5231	1.21921
ENSCAFG00845017248	LARP7	protein coding	La ribonucleoprotein 7- transcriptional regulator	2.95636	2.61547	0.637859
ENSCAFG00845009783	AFAP1L1	protein coding	actin filament associated protein 1 like 1	2.95222	1.89269	1.9386
ENSCAFG00845003936	U3	snoRNA	Small nucleolar RNA U3	2.95116	18.0047	1.13994
ENSCAFG00845018106	SYK	protein coding	spleen associated tyrosine kinase	2.94818	4.50597	4.7595
ENSCAFG00845004756	PIEZO2	protein coding	piezo type mechanosensitive ion channel component 2	2.94774	3.78168	3.79188
ENSCAFG00845030185	DES	protein coding	desmin	2.94511	2.94233	2.83866
ENSCAFG00845028379		protein coding		2.94405	1.00681	0.645205
ENSCAFG00845004758	IL16	protein coding	interleukin 16	2.94102	3.10262	2.22538
ENSCAFG00845021549		pseudogene		2.94097	1.95884	2.13316
ENSCAFG00845001289	IL10	protein coding	interleukin 10	2.93996	0.542783	0.719573
ENSCAFG00845023729		protein coding		2.93996	2.43113	3.63768
ENSCAFG00845029185	ACP3	protein coding	acid phosphatase 3	2.93996	1.0721	1.13994
ENSCAFG00845023395	EIF4B	protein coding		2.93688	1.83269	3.88202
ENSCAFG00845007353	PVR	protein coding	PVR cell adhesion molecule	2.93117	0.832297	0.18783
ENSCAFG00845010728		lncRNA		2.93117	0.120927	0.163428
ENSCAFG00845027930		lncRNA		2.93117	0.150465	0
ENSCAFG00845012251	AKAP9	protein coding	A-kinase anchoring protein 9	2.92871	3.40797	4.24459
ENSCAFG00845025777	U5	snRNA	U5 spliceosomal RNA	2.92871	2.16474	12.6437
ENSCAFG00845002326		protein coding		2.92462	4.07376	17.4651
ENSCAFG00845012026	TLR4	protein coding	toll like receptor 4	2.92054	2.60544	2.6258
ENSCAFG00845018572		protein coding		2.91746	1.02649	0.566119
ENSCAFG00845027198	MYO5C	protein coding	myosin VC	2.9164	0.634173	1.24606
ENSCAFG00845008112	FAM168A	protein coding	family with sequence similarity 168 member A	2.91069	0.120927	0.296575
ENSCAFG00845015402	CRYBG3	protein coding	crystallin beta-gamma domain containing 3	2.89843	1.66254	0.378289
ENSCAFG00845011726		protein coding		2.89295	1.6902	1.22629
ENSCAFG00845002508	MYH1	protein coding	myosin heavy chain 1	2.87795	0.820389	0.490283
ENSCAFG00845009828	STAT6	protein coding	signal transducer and activator of transcription 6	2.87084	5.17401	3.0293
ENSCAFG00845001433	PHLDB1	protein coding	pleckstrin homology like domain family B member 1	2.86978	2.32004	1.08789
ENSCAFG00845007003	EEF2	protein coding	eukaryotic translation elongation factor 2	2.86972	15.9286	5.08274
ENSCAFG00845016563	U6	snRNA	U6 spliceosomal RNA	2.8667	0.814175	1.00172
ENSCAFG00845019659	SH3RF2	protein coding	SH3 domain containing ring finger 2	2.86574	0.483708	0
ENSCAFG00845024763	AP4E1	protein coding	adaptor related protein complex 4 subunit epsilon 1	2.86569	0.281246	0.457375
ENSCAFG00845009635	5S_rRNA	rRNA	5S ribosomal RNA	2.8653	1.79852	0.623431
ENSCAFG00845026150	KALRN	protein coding	kalirin RhoGEF kinase	2.8653	2.21952	0.729547
ENSCAFG00845017708	ATF2	protein coding	activating transcription factor 2	2.86525	1.85601	1.66135
ENSCAFG00845016209	U6	snRNA	U6 spliceosomal RNA	2.86261	0.974494	1.72575
ENSCAFG00845011938	CENPH	protein coding	centromere protein H	2.86121	1.14742	1.29567
ENSCAFG00845002082	TOR1AIP1	protein coding	torsin 1A interacting protein 1	2.85954	1.48496	1.19419
ENSCAFG00845019691	GAN	protein coding	gigaxonin	2.85545	0.644027	0.353886
ENSCAFG00845015583	SPARCL1	protein coding	SPARC like 1	2.85338	2.26806	0.487034
ENSCAFG00845008214		lncRNA		2.85299	1.79488	0.351258
ENSCAFG00845010459		protein coding		2.85299	2.41764	1.09114
ENSCAFG00845012400	RBM14	protein coding	RNA binding motif protein 14	2.85035	2.26076	0.927709
ENSCAFG00845016742		lncRNA		2.85035	2.3677	0.95474
ENSCAFG00845020970	TEN1	protein coding		2.85035	2.31296	5.28682
ENSCAFG00845026997	TMEM53	protein coding	transmembrane protein 53	2.8503	1.08559	0.351258
ENSCAFG00845009739		protein coding		2.84929	0	0.729547
ENSCAFG00845029926	IMMP2L	protein coding		2.84929	1.9096	1.35743
ENSCAFG00845019295	MIPEP	protein coding	mitochondrial intermediate peptidase	2.84728	0.483708	0.477059
ENSCAFG00845026442	LLGL2	protein coding	LLGL scribble cell polarity complex component 2	2.84728	0	0.21749
ENSCAFG00845017016	UEVLD	protein coding	UEV and lactate/malate dehyrogenase domains	2.84632	0.392319	1.88735
ENSCAFG00845016647	TACR1	protein coding	tachykinin receptor 1	2.84627	1.85673	3.52751
ENSCAFG00845028149	CACNA1A	protein coding	calcium voltage-gated channel subunit alpha1 A	2.84622	0.830244	0.647833
ENSCAFG00845027410	TIA1	protein coding	TIA1 cytotoxic granule associated RNA binding protein	2.84515	0.271392	1.157
ENSCAFG00845005598	HNRNPK	protein coding	heteroous nuclear ribonucleoprotein K	2.84476	2.80721	0.732175
ENSCAFG00845021542	EEF1A2	protein coding	eukaryotic translation elongation factor 1 alpha 2	2.84319	1.90803	1.29829
ENSCAFG00845008847	PLEKHG4	protein coding	pleckstrin homology and RhoGEF domain containing G4	2.84213	0.271392	0.190459
ENSCAFG00845019751	MRTFA	protein coding	myocardin related transcription factor A	2.83911	2.93294	2.47253
ENSCAFG00845026270	TMOD2	protein coding	tropomodulin 3	2.8381	4.52999	3.37931
ENSCAFG00845019998		lncRNA		2.83497	0	0.108745
ENSCAFG00845002472	ZNF174	protein coding	zinc finger protein 174	2.83396	0.604635	0.539088
ENSCAFG00845024339	ABCC5	protein coding	ATP binding cassette subfamily C member 5	2.83396	0.542783	0.407948
ENSCAFG00845006117	RELB	protein coding	RELB proto-oncogene- NF-kB subunit	2.82679	0.548998	1.92827
ENSCAFG00845006684		protein coding		2.82679	2.57174	0.75395
ENSCAFG00845023226	FBLN2	protein coding	fibulin 2	2.82579	0.271392	0.353886
ENSCAFG00845003621	NLRC5	protein coding	NLR family CARD domain containing 5	2.82573	4.4725	2.3559
ENSCAFG00845015734	VPS16	protein coding	VPS16 core subunit of CORVET and HOPS complexes	2.82573	2.1105	2.93235
ENSCAFG00845001137	PRRC2C	protein coding	proline rich coiled-coil 2C	2.82165	7.59049	12.9391
ENSCAFG00845011916	COL21A1	protein coding	collagen type XXI alpha 1 chain	2.82165	0.794491	0.378289
ENSCAFG00845030505	PDZRN4	protein coding	PDZ domain containing ring finger 4	2.81868	0.513246	0
ENSCAFG00845025403		lncRNA		2.81862	3.52084	3.69926
ENSCAFG00845008281		lncRNA		2.81756	5.22048	2.237
ENSCAFG00845010533	VEGFA	protein coding	vascular endothelial growth factor A	2.81555	0.830244	2.9398
ENSCAFG00845017379	VPS35	protein coding	VPS35 retromer complex component	2.81454	3.47367	2.54698
ENSCAFG00845023486		protein coding		2.8141	3.08892	0.786858
ENSCAFG00845002832		protein coding		2.80934	22.7447	5.41014
ENSCAFG00845023469	FKBP9	protein coding	FKBP prolyl isomerase 9	2.80934	0.271392	1.30538
ENSCAFG00845030810	KIF1A	protein coding	kinesin family member 1A	2.80737	2.9936	4.76804
ENSCAFG00845029536		lncRNA		2.80323	1.3302	1.51316
ENSCAFG00845028091	TTC3	protein coding	tetratricopeptide repeat domain 3	2.80223	1.56494	1.18158
ENSCAFG00845024255	COL6A2	protein coding	collagen type VI alpha 2 chain	2.79405	1.13323	0.18783
ENSCAFG00845005998	AFM	protein coding	afamin	2.79098	0.673565	2.37296
ENSCAFG00845022900	TNFRSF18	protein coding	TNF receptor superfamily member 18	2.78991	2.41143	0.883
ENSCAFG00845008067	U6	snRNA	U6 spliceosomal RNA	2.78689	0.513246	1.71866
ENSCAFG00845019754	IPO8	protein coding	importin 8	2.78544	1.40462	1.09786
ENSCAFG00845014710	ZNF704	protein coding	zinc finger protein 704	2.77867	0.699462	0.0817139
ENSCAFG00845002559	CNGB1	protein coding	cyclic nucleotide gated channel subunit beta 1	2.7776	8.15993	0.894801
ENSCAFG00845015967		lncRNA		2.77683	0.120927	0.25957
ENSCAFG00845014800		protein coding		2.77463	2.75016	0.994995
ENSCAFG00845027670		protein coding		2.77156	1.82098	3.15665
ENSCAFG00845008311	PPARGC1A	protein coding	PPARG coactivator 1 alpha	2.76641	0.402173	0.489662
ENSCAFG00845030258	PRDM15	protein coding	PR/SET domain 15	2.76338	1.75549	2.07193
ENSCAFG00845024251	SOX6	protein coding	SRY-box transcription factor 6	2.75521	3.82746	1.98759
ENSCAFG00845027010		protein coding		2.7541	2.20168	5.80214
ENSCAFG00845010809	ANKRD35	protein coding	ankyrin repeat domain 35	2.75107	1.51364	1.52821
ENSCAFG00845025459		protein coding		2.75107	0.241854	1.26067
ENSCAFG00845027874	ICAM5	protein coding	intercellular adhesion molecule 5	2.75107	2.89493	4.71923
ENSCAFG00845028060	PIGQ	protein coding	phosphatidylinositol glycan anchor biosynthesis class Q	2.748	0.905564	0.163428
ENSCAFG00845026693		protein coding		2.74699	1.15363	2.40061
ENSCAFG00845014079		protein coding		2.74391	2.35669	0.434979
ENSCAFG00845026745		protein coding		2.73882	0.722786	1.53529
ENSCAFG00845007849	U6	snRNA	U6 spliceosomal RNA	2.73468	1.34554	1.766
ENSCAFG00845002437	LNPEP	protein coding	leucyl and cystinyl aminopeptidase	2.73165	3.21716	2.81346
ENSCAFG00845026753	ABCF3	protein coding	ATP binding cassette subfamily F member 3	2.72343	1.10164	1.28306
ENSCAFG00845028041	SELENOI	protein coding	selenoprotein I	2.72343	2.61891	0.885008
ENSCAFG00845027768	KLRF1	protein coding	killer cell lectin like receptor F1	2.72237	3.09207	3.7271
ENSCAFG00845014697	MTMR7	protein coding	myotubularin related protein 7	2.71772	0.873251	0.163428
ENSCAFG00845023995	P3H2	protein coding	prolyl 3-hydroxylase 2	2.71526	0.552638	1.23364
ENSCAFG00845004176	PADI1	protein coding	peptidyl arginine deiminase 1	2.71112	0.572321	0.759206
ENSCAFG00845003529	CHD9	protein coding	chromodomain helicase DNA binding protein 9	2.70708	4.55296	1.00635
ENSCAFG00845024846	SCML2	protein coding	Scm polycomb group protein like 2	2.70132	0	0.108745
ENSCAFG00845026867	U6	snRNA	U6 spliceosomal RNA	2.69729	0.241854	1.01878
ENSCAFG00845027687	CHGB	protein coding	chromogranin B	2.69723	0.542783	2.17778
ENSCAFG00845023315	IRF3	protein coding	interferon regulatory factor 3	2.69583	4.1633	2.45267
ENSCAFG00845004875	CEMIP	protein coding	cell migration inducing hyaluronidase 1	2.69578	0.5231	0.462631
ENSCAFG00845013085	SMYD1	protein coding	SET and MYND domain containing 1	2.69063	0.241854	0.368315
ENSCAFG00845023542	TP63	protein coding	tumor protein p63	2.68503	0.421856	1.70361
ENSCAFG00845024271	MYLIP	protein coding	myosin regulatory light chain interacting protein	2.68497	2.46758	0.828317
ENSCAFG00845023845	U6	snRNA	U6 spliceosomal RNA	2.68089	1.37508	1.12752
ENSCAFG00845029973	SLC16A2	protein coding	solute carrier family 16 member 2	2.68089	1.67673	0.299203
ENSCAFG00845007920	DNAH11	protein coding	dynein axonemal heavy chain 11	2.67944	2.32165	2.08453
ENSCAFG00845017863		lncRNA		2.67781	1.37667	2.39299
ENSCAFG00845025237		protein coding		2.66863	0.905564	1.53346
ENSCAFG00845019334	UGGT1	protein coding	UDP-glucose glycoprotein glucosyltransferase 1	2.66858	1.98957	0.640487
ENSCAFG00845005652		lncRNA		2.66454	0.483708	0.0817139
ENSCAFG00845027352	FBRSL1	protein coding		2.6641	2.26096	2.375
ENSCAFG00845024591	U6	snRNA	U6 spliceosomal RNA	2.66046	0.30093	0.900057
ENSCAFG00845029622	JADE3	protein coding	jade family PHD finger 3	2.66035	0.849927	0
ENSCAFG00845007327	GPC6	protein coding	glypican 6	2.66002	0.693248	0.600854
ENSCAFG00845001737	SELENOP	protein coding	selenoprotein P	2.65733	4.8584	18.0952
ENSCAFG00845030948	DNMBP	protein coding	dynamin binding protein	2.65627	1.13481	0.719573
ENSCAFG00845013165	SBNO2	protein coding	strawberry notch homolog 2	2.65593	5.7161	3.37687
ENSCAFG00845021555	HERC1	protein coding	HECT and RLD domain containing E3 ubiquitin protein ligase family member 1	2.6533	5.14742	5.49835
ENSCAFG00845007939		lncRNA		2.65223	1.90234	0.0817139
ENSCAFG00845026413	ATN1	protein coding	atrophin 1	2.65223	1.52554	1.63223
ENSCAFG00845005453	NOTCH1	protein coding	notch receptor 1	2.65179	1.64442	2.87233
ENSCAFG00845030548	DLG1	protein coding	discs large MAGUK scaffold protein 1	2.65179	0.915418	0.976696
ENSCAFG00845017207	CASP2	protein coding	caspase 2	2.65017	2.73597	0
ENSCAFG00845022763	HDLBP	protein coding	high density lipoprotein binding protein	2.64809	1.01389	0.952914
ENSCAFG00845010704	CDH1	protein coding	cadherin 1	2.64512	0.241854	0.626059
ENSCAFG00845003725	COA6	protein coding		2.64507	0.120927	0.21749
ENSCAFG00845003443	PIGH	protein coding	phosphatidylinositol glycan anchor biosynthesis class H	2.64502	0	0.0817139
ENSCAFG00845005470	FAM163A	protein coding		2.64463	1.2782	1.88882
ENSCAFG00845000771		protein coding		2.64401	1.07415	1.1025
ENSCAFG00845010905	U6	snRNA	U6 spliceosomal RNA	2.64199	0.542783	1.07346
ENSCAFG00845023311	FAT3	protein coding	FAT atypical cadherin 3	2.64199	1.12496	1.61437
ENSCAFG00845019134		protein coding		2.64099	1.08557	1.04318
ENSCAFG00845010115	U6	snRNA	U6 spliceosomal RNA	2.64093	0.362781	1.78453
ENSCAFG00845011975	EIF1	protein coding	eukaryotic translation initiation factor 1	2.63987	1.27386	0.816517
ENSCAFG00845028001	VAMP2	protein coding		2.6369	0.150465	0.95474
ENSCAFG00845027452	GAREM2	protein coding	GRB2 associated regulator of MAPK1 subtype 2	2.63685	0.703102	0.701895
ENSCAFG00845013009		snoRNA		2.63578	44.0745	137.954
ENSCAFG00845027306	SLC35D1	protein coding	solute carrier family 35 member D1	2.63578	1.23447	0.245142
ENSCAFG00845003493	NTRK3	protein coding	neurotrophic receptor tyrosine kinase 3	2.63281	0.120927	0.585804
ENSCAFG00845007464	COL15A1	protein coding	collagen type XV alpha 1 chain	2.63281	0.911779	0.18783
ENSCAFG00845028125	PROKR2	protein coding	prokineticin receptor 2	2.63276	0	2.30184
ENSCAFG00845003406	MYO10	protein coding	myosin X	2.62968	1.69572	1.04318
ENSCAFG00845025601	LPCAT3	protein coding	lysophosphatidylcholine acyltransferase 3	2.62867	2.40937	3.85882
ENSCAFG00845026625	FBXO21	protein coding	F-box protein 21	2.62829	1.19508	1.47615
ENSCAFG00845002878		protein coding		2.62565	0.513246	1.14275
ENSCAFG00845014149	ARHGEF11	protein coding	Rho guanine nucleotide exchange factor 11	2.6256	0.915418	0.667518
ENSCAFG00845009790	SETD2	protein coding	SET domain containing 2- histone lysine methyltransferase	2.62459	1.74408	2.26212
ENSCAFG00845010726	ARHGEF2	protein coding	Rho/Rac guanine nucleotide exchange factor 2	2.62459	1.68222	1.89389
ENSCAFG00845002803	WDR73	protein coding	WD repeat domain 73	2.62045	0.941316	0.701895
ENSCAFG00845018594	SCRN1	protein coding	secernin 1	2.62045	0.271392	1.23163
ENSCAFG00845021148		lncRNA		2.61748	1.09542	0.190459
ENSCAFG00845009682	EXO5	protein coding	exonuclease 5	2.61597	1.08557	1.48323
ENSCAFG00845003070	ALPK3	protein coding	alpha kinase 3	2.61334	1.20649	1.8365
ENSCAFG00845021329	GOLGB1	protein coding	golgin B1	2.61334	2.28064	5.44635
ENSCAFG00845019821	ZC3H11A	protein coding		2.61026	2.61111	1.25132
ENSCAFG00845003303	CLMN	protein coding	calmin	2.60925	0.30093	7.82071
ENSCAFG00845013641		protein coding		2.60925	0.693248	0.620802
ENSCAFG00845029552		lncRNA		2.60925	0.542783	1.53609
ENSCAFG00845003711	ACAN	protein coding	aggrecan	2.60511	0.71137	1.54081
ENSCAFG00845003434	U3	snoRNA	Small nucleolar RNA U3	2.60405	23.5414	4.53021
ENSCAFG00845017125	WIZ	protein coding	WIZ zinc finger	2.60209	1.25415	1.29829
ENSCAFG00845023726	ARSH	protein coding	arylsulfatase family member H	2.60108	1.98752	1.52287
ENSCAFG00845009338	ARAP1	protein coding	ArfGAP with RhoGAP domain- ankyrin repeat and PH domain 1	2.60103	3.83056	4.75643
ENSCAFG00845024263		protein coding		2.60103	0.824029	1.14213
ENSCAFG00845008501	MROH1	protein coding	maestro heat like repeat family member 1	2.59694	2.53215	1.74245
ENSCAFG00845011283	ADGRG6	protein coding	adhesion G protein-coupled receptor G6	2.59694	1.35698	1.455
ENSCAFG00845025214	BMP1	protein coding	bone morphogenetic protein 1	2.59392	1.28369	1.15254
ENSCAFG00845002961		lncRNA		2.59387	12.1477	6.27363
ENSCAFG00845021734	SLC33A1	protein coding		2.59286	0.451394	0.351258
ENSCAFG00845024224	PEX5	protein coding	peroxisomal biogenesis factor 5	2.59286	2.24313	1.32007
ENSCAFG00845015950	CYFIP1	protein coding	cytoplasmic FMR1 interacting protein 1	2.58983	3.27901	4.25447
ENSCAFG00845010732	AKAP11	protein coding	A-kinase anchoring protein 11	2.58978	1.813	3.93109
ENSCAFG00845003182	DNAH9	protein coding	dynein axonemal heavy chain 9	2.58575	0.824029	1.87394
ENSCAFG00845010030	DLA-64	protein coding	MHC class I DLA-64	2.58569	19.6043	18.6742
ENSCAFG00845011679	HPCAL4	protein coding	hippocalcin like 4	2.58569	0.634173	1.69836
ENSCAFG00845019229		protein coding		2.58569	0.846489	1.03401
ENSCAFG00845017997		lncRNA		2.58463	0.483708	0.907403
ENSCAFG00845020659	CPSF2	protein coding	cleavage and polyadenylation specific factor 2	2.58463	0.911779	0.722201
ENSCAFG00845003560		lncRNA		2.58161	0	0.647833
ENSCAFG00845006841	MBD5	protein coding	methyl-CpG binding domain protein 5	2.58161	0.150465	1.20661
ENSCAFG00845030500	EPHA3	protein coding	EPH receptor A3	2.58055	0.392319	0.380917
ENSCAFG00845009503	FLRT2	protein coding	fibronectin leucine rich transmembrane protein 2	2.57757	2.15694	0.457375
ENSCAFG00845024523		lncRNA		2.57757	0	0.731554
ENSCAFG00845022278	IWS1	protein coding	interacts with SUPT6H- CTD assembly factor 1	2.57752	1.25574	1.52166
ENSCAFG00845023779	SAT2	protein coding	FMR1 autosomal homolog 2	2.57344	0.824029	1.51107
ENSCAFG00845004382	ABCA3	protein coding	ATP binding cassette subfamily A member 3	2.56935	3.51286	1.33241
ENSCAFG00845022403	DIABLO	protein coding	diablo IAP-binding mitochondrial protein	2.56935	0.820389	0.907403
ENSCAFG00845024648		lncRNA		2.5693	0.120927	0.898852
ENSCAFG00845001242	AUTS2	protein coding		2.56521	0.876026	2.44287
ENSCAFG00845013743	FBXO10	protein coding	F-box protein 10	2.56521	6.02371	5.21833
ENSCAFG00845014298	TBC1D10B	protein coding	TBC1 domain family member 10B	2.56521	1.89818	3.07766
ENSCAFG00845023618		lncRNA		2.5581	1.26401	0.341284
ENSCAFG00845016534		lncRNA		2.55401	0.669925	0.732175
ENSCAFG00845014191	LPAR2	protein coding	lysophosphatidic acid receptor 2	2.55396	1.28369	0.599028
ENSCAFG00845000401	DHTKD1	protein coding	dehydrogenase E1 and transketolase domain containing 1	2.5529	0.271392	0.694549
ENSCAFG00845029061	PDCD4	protein coding	programmed cell death 4	2.5529	1.67603	1.14074
ENSCAFG00845003668		protein coding		2.54993	0.542783	1.77273
ENSCAFG00845006560	POMT2	protein coding	protein O-mannosyltransferase 2	2.54993	0.722786	0.566119
ENSCAFG00845005465		lncRNA		2.54881	1.27456	1.01878
ENSCAFG00845022861	APEX1	protein coding	apurinic/apyrimidinic endodeoxyribonuclease 1	2.54579	1.78711	3.12281
ENSCAFG00845025797	PHB2	protein coding	prohibitin 2	2.5417	2.43891	0.749232
ENSCAFG00845002141		protein coding		2.53353	4.75216	2.34797
ENSCAFG00845021425	CEP295	protein coding	centrosomal protein 295	2.53353	0.953223	0.457375
ENSCAFG00845025865	MMP11	protein coding	matrix metallopeptidase 11	2.53353	0.241854	0.702516
ENSCAFG00845009399	FAM83A	protein coding	family with sequence similarity 83 member A	2.53348	0.703102	1.41946
ENSCAFG00845016384	RIC1	protein coding	RIC1 homolog- RAB6A GEF complex partner 1	2.53348	4.08153	2.22984
ENSCAFG00845023820	MAGI2	protein coding	membrane associated guanylate kinase- WW and PDZ domain containing 2	2.52939	1.43416	1.58552
ENSCAFG00845010377	U6	snRNA	U6 spliceosomal RNA	2.52637	1.30774	1.23364
ENSCAFG00845007485	SNORD22	snoRNA	Small nucleolar RNA SNORD22	2.52531	47.5837	65.1258
ENSCAFG00845014892	DOCK10	protein coding	dedicator of cytokinesis 10	2.52492	2.41692	1.12226
ENSCAFG00845014635		protein coding		2.52228	0.876026	2.5819
ENSCAFG00845013293		lncRNA		2.50835	0.281246	0.450028
ENSCAFG00845021667		protein coding		2.50589	1.86037	1.98821
ENSCAFG00845004410	SGPL1	protein coding	sphingosine-1-phosphate lyase 1	2.50426	6.212	4.88975
ENSCAFG00845007215	DEPTOR	protein coding	DEP domain containing MTOR interacting protein	2.49766	0	0.514686
ENSCAFG00845010238	ST3GAL1	protein coding	ST3 beta-galactoside alpha-2-3-sialyltransferase 1	2.49055	3.21141	2.87767
ENSCAFG00845011496	DCK	protein coding	deoxycytidine kinase	2.48233	0.421856	0.680121
ENSCAFG00845006494	P4HA3	protein coding	prolyl 4-hydroxylase subunit alpha 3	2.47824	1.33727	2.52405
ENSCAFG00845013985	RSRP1	protein coding	arginine and serine rich protein 1	2.47824	0.572321	0.774256
ENSCAFG00845015467	U2	snRNA	U2 spliceosomal RNA	2.47661	5.09654	10.1152
ENSCAFG00845008068	ERP44	protein coding	endoplasmic reticulum protein 44	2.47566	0.150465	0.487034
ENSCAFG00845001368	NGRN	protein coding		2.47007	2.32004	2.01524
ENSCAFG00845015673		protein coding		2.46844	2.30035	3.46792
ENSCAFG00845003814		protein coding		2.46749	0.915418	1.12997
ENSCAFG00845011123	MYO1G	protein coding	myosin IG	2.46749	0.832297	0.69517
ENSCAFG00845008223		lncRNA		2.46743	0.604635	0.245142
ENSCAFG00845009119	MRPL17	protein coding		2.46743	2.23486	1.26574
ENSCAFG00845030427	ABCG1	protein coding	ATP binding cassette subfamily G member 1	2.46335	1.53176	0.108745
ENSCAFG00845026799	COLGALT1	protein coding	collagen beta(1-O)galactosyltransferase 1	2.46329	3.05733	0.65309
ENSCAFG00845026437	PTPRD	protein coding	protein tyrosine phosphatase receptor type D	2.45921	0.552638	0.18783
ENSCAFG00845013052	CLEC16A	protein coding	C-type lectin domain containing 16A	2.45518	0.241854	0.974068
ENSCAFG00845028975	IHH	protein coding	Indian hedgehog signaling molecule	2.45512	0.755099	0.380917
ENSCAFG00845025462	RFX1	protein coding	regulatory factor X1	2.4521	1.42274	0.979143
ENSCAFG00845026722	NOS1	protein coding	nitric oxide synthase 1	2.4521	0.967416	0.566119
ENSCAFG00845019878	DYSF	protein coding	dysferlin	2.45098	1.5874	0.108745
ENSCAFG00845013076	PLXNA1	protein coding	plexin A1	2.44796	1.89613	1.50782
ENSCAFG00845026624	HCCS	protein coding	holocytochrome c synthase	2.44393	2.60198	1.1395
ENSCAFG00845022550		lncRNA		2.43984	0.241854	1.20398
ENSCAFG00845030199	PDE5A	protein coding	phosphodiesterase 5A	2.43979	1.58462	0.722201
ENSCAFG00845005806	MAPRE3	protein coding	microtubule associated protein RP/EB family member 3	2.43671	1.26557	1.17695
ENSCAFG00845027206	SH2D1B	protein coding	SH2 domain containing 1B	2.43671	1.0123	0.586425
ENSCAFG00845000126	ZNF382	protein coding	zinc finger protein 382	2.4357	0.120927	0.977317
ENSCAFG00845026777	CWC22	protein coding	CWC22 spliceosome associated protein homolog	2.43526	0.66371	1.89933
ENSCAFG00845019864	HNRNPA3	protein coding		2.43167	0.71137	1.32007
ENSCAFG00845002033	USP31	protein coding	ubiquitin specific peptidase 31	2.43156	0.669925	0.942137
ENSCAFG00845030731	DNAJC4	protein coding	DnaJ heat shock protein family (Hsp40) member C4	2.43117	0.421856	0.351258
ENSCAFG00845006880	RASGEF1C	protein coding	RasGEF domain family member 1C	2.4305	1.11788	0.341284
ENSCAFG00845011420	PLEKHA2	protein coding	pleckstrin homology domain containing A2	2.4305	0.71137	0.967343
ENSCAFG00845027111		lncRNA		2.4305	0	0.0817139
ENSCAFG00845002877		protein coding		2.42854	0.935102	0.788684
ENSCAFG00845014868	U6	snRNA	U6 spliceosomal RNA	2.42854	2.53787	1.00355
ENSCAFG00845023189		protein coding		2.42753	0.5231	0.704523
ENSCAFG00845002412	ZNF541	protein coding	zinc finger protein 541	2.42709	1.90803	2.49493
ENSCAFG00845017545	PEX5L	protein coding	peroxisomal biogenesis factor 5 like	2.42709	1.87919	3.14721
ENSCAFG00845009556	SPTBN1	protein coding	spectrin beta- non-erythrocytic 1	2.42339	5.71771	2.53127
ENSCAFG00845011418		protein coding		2.42339	0.552638	0.351258
ENSCAFG00845026020	CHD8	protein coding	chromodomain helicase DNA binding protein 8	2.42339	1.62679	2.02557
ENSCAFG00845002902	PSMB5	protein coding	proteasome 20S subunit beta 5	2.423	0.634173	1.12814
ENSCAFG00845020238	HDAC8	protein coding		2.42037	0.703102	0.961465
ENSCAFG00845020821	CSPP1	protein coding	centrosome and spindle pole associated protein 1	2.42037	1.28805	1.43407
ENSCAFG00845005927		pseudogene		2.41628	0.915418	1.41657
ENSCAFG00845019099	PCDH17	protein coding	protocadherin 17	2.41623	0.392319	0.529114
ENSCAFG00845011370		snoRNA		2.41522	15.6228	90.8397
ENSCAFG00845012938	KRT31	protein coding		2.41517	0.843713	0.375661
ENSCAFG00845019915		lncRNA		2.41517	0	0.375661
ENSCAFG00845010944	COBL	protein coding	cordon-bleu WH2 repeat protein	2.4122	0.150465	0.811261
ENSCAFG00845020411	BAG1	protein coding	BAG cochaperone 1	2.4122	2.07269	2.14839
ENSCAFG00845030030	RLIM	protein coding	ring finger protein- LIM domain interacting	2.4122	0.634173	2.10666
ENSCAFG00845000341	TICRR	protein coding	TOPBP1 interacting checkpoint and replication regulator	2.41214	0.513246	0.640487
ENSCAFG00845014122	YWHAB	protein coding	poly(A) binding protein cytoplasmic 1 like	2.41214	4.17865	3.79358
ENSCAFG00845020860	CSPG4	protein coding	chondroitin sulfate proteoglycan 4	2.41214	1.06588	0.65309
ENSCAFG00845029562		protein coding		2.41214	0.814175	2.05015
ENSCAFG00845003134		lncRNA		2.41108	0.120927	0
ENSCAFG00845010240	RAB5C	protein coding	RAB5C- member RAS onco family	2.40806	0.725562	1.98349
ENSCAFG00845017467	DLA-DRA	protein coding	MHC class II DR alpha chain	2.40699	22.6569	19.9692
ENSCAFG00845012725		lncRNA		2.40397	0.542783	1.47615
ENSCAFG00845025526	TCEA1	protein coding	transcription elongation factor A1	2.40397	2.05486	2.29066
ENSCAFG00845020457	KLHL40	protein coding	kelch like family member 40	2.39994	0.421856	0.108745
ENSCAFG00845004241	HEATR3	protein coding	HEAT repeat containing 3	2.39988	1.52349	1.30012
ENSCAFG00845022557	WNT1	protein coding	Wnt family member 1	2.39988	1.63113	2.56203
ENSCAFG00845014250	HSPA12B	protein coding	heat shock protein family A (Hsp70) member 12B	2.3958	0.66371	1.26392
ENSCAFG00845017047	IZUMO3	protein coding	IZUMO family member 3	2.3958	1.30774	0.934434
ENSCAFG00845007412	DMTF1	protein coding	cyclin D binding myb like transcription factor 1	2.39171	0.30093	0.462631
ENSCAFG00845004971		protein coding		2.39166	3.58127	1.69101
ENSCAFG00845008758	SFRP1	protein coding	secreted frizzled related protein 1	2.39166	0.542783	1.38264
ENSCAFG00845020734	MTMR4	protein coding	myotubularin related protein 4	2.39166	0.120927	1.72593
ENSCAFG00845003318		protein coding		2.38864	0.935102	1.80973
ENSCAFG00845026439	MYCBP2	protein coding	MYC binding protein 2	2.38757	4.73661	7.24098
ENSCAFG00845026933	P2RX4	protein coding	purinergic receptor P2X 4	2.38757	0.849927	1.0479
ENSCAFG00845013244	ABR	protein coding	ABR activator of RhoGEF and GTPase	2.3831	6.15935	2.02312
ENSCAFG00845008296	SYTL2	protein coding	synaptotagmin like 2	2.38046	0.548998	0.450028
ENSCAFG00845029881	FAM120C	protein coding	family with sequence similarity 120C	2.38046	0.271392	1.1863
ENSCAFG00845018465	RNASEH2C	protein coding	ribonuclease H2 subunit C	2.38041	0.843713	0.93969
ENSCAFG00845000670	ZBTB40	protein coding	zinc finger and BTB domain containing 40	2.37935	2.52801	1.22428
ENSCAFG00845002393	MROH2B	protein coding	maestro heat like repeat family member 2B	2.37632	1.00681	0.835664
ENSCAFG00845025438	CDK17	protein coding	cyclin dependent kinase 17	2.37526	0.241854	1.90422
ENSCAFG00845005910	GHITM	protein coding	growth hormone inducible transmembrane protein	2.37229	1.19666	1.93878
ENSCAFG00845030395	SEMA3G	protein coding	semaphorin 3G	2.37224	2.43111	1.99284
ENSCAFG00845015161	RAD23A	protein coding	RAD23 homolog A- nucleotide excision repair protein	2.36821	2.25732	0.21749
ENSCAFG00845006479		protein coding		2.36815	1.92772	0.368315
ENSCAFG00845021560	ARHGEF7	protein coding	Rho guanine nucleotide exchange factor 7	2.36815	0.876026	2.22556
ENSCAFG00845029052	SH2B3	protein coding	SH2B adaptor protein 3	2.36815	0.582175	1.1326
ENSCAFG00845017750	DMD	protein coding	dystrophin	2.36407	1.19666	0.514065
ENSCAFG00845023180	FARP2	protein coding	FERM- ARH/RhoGEF and pleckstrin domain protein 2	2.36407	1.0123	1.38446
ENSCAFG00845024440	PARP14	protein coding	poly(ADP-ribose) polymerase family member 14	2.36407	1.88263	3.20372
ENSCAFG00845030751	GATM	protein coding	glycine amidinotransferase	2.36401	0.95481	1.24423
ENSCAFG00845022785	NCK1	protein coding	NCK adaptor protein 1	2.36099	4.60149	2.91672
ENSCAFG00845002766	MYH3	protein coding	myosin heavy chain 3	2.3569	0	0.789486
ENSCAFG00845001191	SIRT1	protein coding		2.35584	0.362781	0.904775
ENSCAFG00845010169	TMEM249	protein coding	transmembrane protein 249	2.35282	1.63113	2.17341
ENSCAFG00845011991		pseudogene		2.35176	0.66371	1.89835
ENSCAFG00845004366	KMO	protein coding	kynurenine 3-monooxygenase	2.34465	3.30436	1.39915
ENSCAFG00845022998	OXNAD1	protein coding	oxidoreductase NAD binding domain containing 1	2.34465	0.673565	0.986489
ENSCAFG00845028934	RAD52	protein coding	RAD52 homolog- DNA repair protein	2.34465	0.634173	1.00373
ENSCAFG00845002712	ACSF3	protein coding	acyl-CoA synthetase family member 3	2.34459	0.241854	0.108745
ENSCAFG00845008859	VARS2	protein coding	valyl-tRNA synthetase 2- mitochondrial	2.34353	0	0.811261
ENSCAFG00845013966	SNORA21	snoRNA	small nucleolar RNA- H/ACA box 21	2.34051	9.3747	20.7411
ENSCAFG00845029334	DNM1	protein coding	dynamin 1	2.34051	0.755099	0.613456
ENSCAFG00845014479	RBPJL	protein coding	recombination signal binding protein for immunoglobulin kappa J region like	2.33647	1.16713	1.56258
ENSCAFG00845010784	PGBD2	protein coding		2.33642	3.0273	1.00172
ENSCAFG00845006106	PSKH1	protein coding	protein serine kinase H1	2.33233	1.66618	1.08081
ENSCAFG00845011837	ETFDH	protein coding	electron transfer flavoprotein dehydrogenase	2.33233	2.26804	1.35498
ENSCAFG00845019394	BLK	protein coding	BLK proto-oncogene- Src family tyrosine kinase	2.33233	1.23881	0.674864
ENSCAFG00845026752	U6	snRNA	U6 spliceosomal RNA	2.33233	1.06224	0.843548
ENSCAFG00845011553	FKBP10	protein coding	FKBP prolyl isomerase 10	2.32825	2.18101	1.28832
ENSCAFG00845023807		lncRNA		2.32781	0.66371	2.15039
ENSCAFG00845017328		lncRNA		2.32109	0.905564	3.47046
ENSCAFG00845027694	MAGED1	protein coding	MAGE family member D1	2.32109	2.30449	2.42582
ENSCAFG00845025570	NFKB1	protein coding	nuclear factor kappa B subunit 1	2.32002	4.17706	2.38538
ENSCAFG00845003744	GDNF	protein coding	glial cell derived neurotrophic factor	2.31963	1.9096	1.45584
ENSCAFG00845011008	USP46	protein coding	ubiquitin specific peptidase 46	2.317	0.974494	0.66489
ENSCAFG00845010736		lncRNA		2.31291	1.14742	0.514686
ENSCAFG00845013224	ZNF629	protein coding	zinc finger protein 629	2.31291	0.542783	1.01615
ENSCAFG00845007309	CHRM1	protein coding	cholinergic receptor muscarinic 1	2.30883	0.362781	0.625438
ENSCAFG00845001576	TRAV26-2	protein coding	T cell receptor alpha variable 26-2	2.30877	0.905564	0.163428
ENSCAFG00845029893	CFLAR	protein coding	CASP8 and FADD like apoptosis regulator	2.30469	1.36317	2.81951
ENSCAFG00845011233	U5	snRNA	U5 spliceosomal RNA	2.30306	0.150465	0
ENSCAFG00845018794		lncRNA		2.30306	0	0
ENSCAFG00845000673	ZNF532	protein coding	zinc finger protein 532	2.3006	1.79694	1.16515
ENSCAFG00845001742	IGF1R	protein coding		2.3006	0.725562	1.51823
ENSCAFG00845002856	SPATA6L	protein coding	spermatogenesis associated 6 like	2.3006	1.47791	2.39273
ENSCAFG00845030069	ZHX3	protein coding	zinc fingers and homeoboxes 3	2.3006	2.21518	5.30143
ENSCAFG00845005073	DAPK1	protein coding	death associated protein kinase 1	2.29652	2.77764	1.13549
ENSCAFG00845013816	FRMPD1	protein coding	FERM and PDZ domain containing 1	2.29652	1.92408	1.33775
ENSCAFG00845020988	ATP7B	protein coding	ATPase copper transporting beta	2.29489	1.55508	0.299203
ENSCAFG00845023833	PSPC1	protein coding	paraspeckle component 1	2.29489	0	0.556145
ENSCAFG00845025724	SMARCB1	protein coding	SWI/SNF related- matrix associated- actin dependent regulator of chromatin- subfamily b- member 1	2.29489	0.95481	0.190459
ENSCAFG00845028736	LPIN1	protein coding	lipin 1	2.29238	0.953223	0.0817139
ENSCAFG00845009032	U2	snRNA	U2 spliceosomal RNA	2.28935	1.79694	1.25866
ENSCAFG00845012338	COX18	protein coding	cytochrome c oxidase assembly factor COX18	2.28935	44.9723	8.95459
ENSCAFG00845005556		lncRNA		2.28672	0.967416	0.514065
ENSCAFG00845027886		lncRNA		2.28118	0.30093	1.05578
ENSCAFG00845023529	CP	protein coding	ceruloplasmin	2.27855	1.12496	0.40532
ENSCAFG00845006018	GTF2A1L	protein coding	ral transcription factor IIA subunit 1 like	2.27849	0.513246	1.83676
ENSCAFG00845018274	LANCL1	protein coding	LanC like 1	2.27849	1.16276	0.529114
ENSCAFG00845030767	ZRSR2	protein coding	zinc finger CCCH-type- RNA binding motif and serine/arginine rich 2	2.27849	0	0.924641
ENSCAFG00845005425	PDE7B	protein coding	phosphodiesterase 7B	2.2771	0.755099	1.65872
ENSCAFG00845015725	MINDY2	protein coding	MINDY lysine 48 deubiquitinase 2	2.27038	1.75272	1.94404
ENSCAFG00845012692	PWWP3A	protein coding	PWWP domain containing 3A- DNA repair factor	2.26887	0.794491	0.989117
ENSCAFG00845008864	SNORD42	snoRNA	Small nucleolar RNA SNORD42	2.26629	36.4224	33.7921
ENSCAFG00845001454	ROCK1	protein coding	Rho associated coiled-coil containing protein kinase 1	2.26624	0.542783	1.9981
ENSCAFG00845010933	TONSL	protein coding	tonsoku like- DNA repair protein	2.26624	1.52554	2.73138
ENSCAFG00845018913	MKNK1	protein coding	MAPK interacting serine/threonine kinase 1	2.26479	1.51728	1.57229
ENSCAFG00845014743	TRABD2A	protein coding	TraB domain containing 2A	2.25812	0.150465	0.18783
ENSCAFG00845001049	NETO1	protein coding	neuropilin and tolloid like 1	2.25806	0.905564	0.489662
ENSCAFG00845009892	ENAH	protein coding	ENAH actin regulator	2.25806	2.22778	0.811261
ENSCAFG00845022093	KATNAL1	protein coding	katanin catalytic subunit A1 like 1	2.25806	2.17668	0.692542
ENSCAFG00845028384	SH3KBP1	protein coding	SH3 domain containing kinase binding protein 1	2.25801	0.953223	1.22629
ENSCAFG00845008573		protein coding		2.25762	0.241854	0.517314
ENSCAFG00845012575	CPSF7	protein coding	cleavage and polyadenylation specific factor 7	2.25398	2.33452	0.0817139
ENSCAFG00845019646	KERA	protein coding	keratocan	2.25354	0.362781	1.689
ENSCAFG00845024177	DPH6	protein coding	diphthamine biosynthesis 6	2.25354	0.982761	0.94178
ENSCAFG00845015579	ABCA4	protein coding	ATP binding cassette subfamily A member 4	2.2509	0.542783	0.269544
ENSCAFG00845019350	DCAF1	protein coding	DDB1 and CUL4 associated factor 1	2.2509	0.861834	2.78941
ENSCAFG00845022782	SLC38A3	protein coding	solute carrier family 38 member 3	2.2509	0.271392	0.457375
ENSCAFG00845022076		lncRNA		2.24989	0.241854	0.21749
ENSCAFG00845029192	CFH	protein coding		2.24989	0.604635	1.41555
ENSCAFG00845029249	LEF1	protein coding	lymphoid enhancer binding factor 1	2.24945	2.21053	1.10049
ENSCAFG00845003808	NSL1	protein coding	NSL1 component of MIS12 kinetochore complex	2.24676	2.09789	1.34238
ENSCAFG00845007542	BVES	protein coding	blood vessel epicardial substance	2.24676	0	0.563491
ENSCAFG00845024840	ETV6	protein coding	ETS variant transcription factor 6	2.24167	0.241854	1.52024
ENSCAFG00845005093	PTP4A2	protein coding	protein tyrosine phosphatase 4A2	2.24161	2.65516	1.13077
ENSCAFG00845006610	NDST1	protein coding	N-deacetylase and N-sulfotransferase 1	2.23859	2.63961	0.272172
ENSCAFG00845011923	KCNK9	protein coding	potassium two pore domain channel subfamily K member 9	2.23859	6.91609	7.87927
ENSCAFG00845014848	TK1	protein coding	thymidine kinase 1	2.23859	7.25095	6.854
ENSCAFG00845019529	TLN2	protein coding	talin 2	2.23859	0.73264	0.269544
ENSCAFG00845026686		lncRNA		2.23859	0.392319	0.484406
ENSCAFG00845005790	SNORD73	snoRNA	Small nucleolar RNA SNORD73	2.23753	15.5725	12.4697
ENSCAFG00845022933	NELFB	protein coding		2.23753	2.18101	1.94876
ENSCAFG00845022953	UBE3B	protein coding	ubiquitin protein ligase E3B	2.23714	1.36317	1.67921
ENSCAFG00845013185	PNMA1	protein coding	PNMA family member 1	2.2345	0.241854	1.01615
ENSCAFG00845008388		pseudogene		2.23344	0.150465	0.380917
ENSCAFG00845018826	ACOX2	protein coding	acyl-CoA oxidase 2	2.23344	3.49476	1.42672
ENSCAFG00845019042		protein coding		2.23344	0.513246	0.190459
ENSCAFG00845021174	AKAP12	protein coding	A-kinase anchoring protein 12	2.23344	1.00403	0.759206
ENSCAFG00845024936	IGFBP5	protein coding	insulin like growth factor binding protein 5	2.23344	3.91552	0.368315
ENSCAFG00845030352	ATRX	protein coding	ATRX chromatin remodeler	2.23344	2.41645	1.99872
ENSCAFG00845020812		lncRNA		2.22633	0.120927	0.245142
ENSCAFG00845027049	IKBIP	protein coding	IKBKB interacting protein	2.22633	0.980708	1.10521
ENSCAFG00845013213		protein coding		2.22219	2.11599	0.460003
ENSCAFG00845014467		protein coding		2.22219	1.33985	0.299203
ENSCAFG00845021832		protein coding		2.21917	0.552638	0
ENSCAFG00845008572	LRRC36	protein coding	leucine rich repeat containing 36	2.21508	2.70871	2.28986
ENSCAFG00845010309	U6	snRNA	U6 spliceosomal RNA	2.21508	0.601859	1.07083
ENSCAFG00845002783	CDH6	protein coding	cadherin 6	2.21402	1.59725	0.803915
ENSCAFG00845009423	AFG1L	protein coding	AFG1 like ATPase	2.21363	0.833883	0.462631
ENSCAFG00845029715	EHHADH	protein coding	enoyl-CoA hydratase and 3-hydroxyacyl CoA dehydrogenase	2.211	1.8785	0.539088
ENSCAFG00845017785	CYYR1	protein coding		2.21094	0.271392	0.272172
ENSCAFG00845028124		lncRNA		2.21094	0.814175	1.23836
ENSCAFG00845006098	THBS4	protein coding	thrombospondin 4	2.20994	2.20738	0.541717
ENSCAFG00845011945	ZFYVE1	protein coding	zinc finger FYVE-type containing 1	2.20994	2.52073	0.460003
ENSCAFG00845013246	CIITA	protein coding	class II major histocompatibility complex transactivator	2.20994	4.86098	1.55462
ENSCAFG00845015035	EPHA6	protein coding		2.20994	0.402173	1.74298
ENSCAFG00845025762	RFWD3	protein coding	ring finger and WD repeat domain 3	2.20994	0.431711	0.351258
ENSCAFG00845009257	NFAT5	protein coding	nuclear factor of activated T cells 5	2.20691	1.60503	1.00435
ENSCAFG00845016881	OVOL2	protein coding	ovo like zinc finger 2	2.20691	0.120927	0.18783
ENSCAFG00845029352	SLC24A3	protein coding	solute carrier family 24 member 3	2.2058	0.601859	0.378289
ENSCAFG00845024554	CAPRIN1	protein coding	cell cycle associated protein 1	2.20277	0.241854	1.42672
ENSCAFG00845001120	LAMA2	protein coding	laminin subunit alpha 2	2.20171	0.982761	0.450028
ENSCAFG00845005914	NBR1	protein coding	NBR1 autophagy cargo receptor	2.20171	0.95481	1.82408
ENSCAFG00845023378	GLB1	protein coding	galactosidase beta 1	2.20171	0.421856	0.40532
ENSCAFG00845024116		protein coding		2.20171	1.69413	1.1822
ENSCAFG00845006299		lncRNA		2.19874	0.996953	0.585804
ENSCAFG00845011389	KCNMA1	protein coding	potassium calcium-activated channel subfamily M alpha 1	2.19874	3.75263	0.947037
ENSCAFG00845020088	RAD54L	protein coding	RAD54 like	2.19869	0.271392	2.02459
ENSCAFG00845030329	NISCH	protein coding	nischarin	2.19869	1.97174	1.52349
ENSCAFG00845008415	PRRT3	protein coding	proline rich transmembrane protein 3	2.1946	1.90873	3.35917
ENSCAFG00845008562	ZNF467	protein coding	zinc finger protein 467	2.1946	1.92566	0.40532
ENSCAFG00845010433	RLF	protein coding	RLF zinc finger	2.1946	0.392319	1.41211
ENSCAFG00845015043		protein coding		2.19152	0.150465	1.18955
ENSCAFG00845018383	EP300	protein coding	E1A binding protein p300	2.19051	1.77725	3.09779
ENSCAFG00845013932	CEL	protein coding	general transcription factor IIIC subunit 5	2.19046	1.41083	0.353886
ENSCAFG00845014295	SRCIN1	protein coding	SRC kinase signaling inhibitor 1	2.19046	0.241854	0.539088
ENSCAFG00845027395		protein coding		2.18638	1.53176	1.02612
ENSCAFG00845010330	ABCB8	protein coding	ATP binding cassette subfamily B member 8	2.18335	0.693248	1.37003
ENSCAFG00845009095	GTF2A1	protein coding	general transcription factor IIA subunit 1	2.18229	0.120927	1.90134
ENSCAFG00845030612	ELK1	protein coding	ETS transcription factor ELK1	2.18229	1.39479	0.299203
ENSCAFG00845027343	KDM5A	protein coding	lysine demethylase 5A	2.17927	2.80403	2.27806
ENSCAFG00845006144	LMOD2	protein coding	leiomodin 2	2.1782	0.362781	0.0817139
ENSCAFG00845014161	GAL3ST3	protein coding	galactose-3-O-sulfotransferase 3	2.1782	2.45238	0.937062
ENSCAFG00845017555	NAPSA	protein coding	napsin A aspartic peptidase	2.1782	0.843713	1.51823
ENSCAFG00845023670		lncRNA		2.17518	1.22462	1.13224
ENSCAFG00845012286	RPTOR	protein coding	regulatory associated protein of MTOR complex 1	2.17513	4.09553	3.33745
ENSCAFG00845017898	SLC22A23	protein coding	solute carrier family 22 member 23	2.17513	0.120927	0.726919
ENSCAFG00845029798	VWF	protein coding	von Willebrand factor	2.17513	0.150465	1.38264
ENSCAFG00845008717	ATP10D	protein coding	ATPase phospholipid transporting 10D (putative)	2.17109	1.15086	1.70335
ENSCAFG00845011343	ADCY1	protein coding		2.17109	1.10528	0.937062
ENSCAFG00845014578	PGS1	protein coding	phosphatidylglycerophosphate synthase 1	2.17109	2.8851	1.14195
ENSCAFG00845020628	AQP1	protein coding	aquaporin 1 (Colton blood group)	2.16701	2.33974	2.32624
ENSCAFG00845007844	SOX21	protein coding	SRY-box transcription factor 21	2.16695	0.362781	0.934434
ENSCAFG00845017858	CCT7	protein coding		2.16292	1.28805	1.20135
ENSCAFG00845021692	CMAH	protein coding		2.16287	1.07415	1.08281
ENSCAFG00845022954	PPP1R15B	protein coding	protein phosphatase 1 regulatory subunit 15B	2.16287	3.08392	1.83591
ENSCAFG00845009542	TRA2A	protein coding	transformer 2 alpha homolog	2.15878	1.14464	2.1931
ENSCAFG00845012835	CYB561A3	protein coding	cytochrome b561 family member A3	2.15878	0.604635	1.64465
ENSCAFG00845016533	TIAL1	protein coding	TIA1 cytotoxic granule associated RNA binding protein like 1	2.15464	2.28457	0.599028
ENSCAFG00845022357	CD44	protein coding	CD44 molecule (Indian blood group)	2.15464	3.46569	5.67234
ENSCAFG00845022286	UNKL	protein coding	unk like zinc finger	2.15162	0.271392	0.867951
ENSCAFG00845007511	IL2RB	protein coding	interleukin 2 receptor subunit beta	2.15056	0.784637	2.45267
ENSCAFG00845008807		lncRNA		2.15056	0.402173	0.462631
ENSCAFG00845012144	CCR2	protein coding	C-C motif chemokine receptor 2	2.14753	1.09178	2.08716
ENSCAFG00845016091	CFAP74	protein coding	cilia and flagella associated protein 74	2.14753	0.120927	0.457375
ENSCAFG00845022878	PREX2	protein coding	phosphatidylinositol-3-4-5-trisphosphate dependent Rac exchange factor 2	2.14753	1.21635	0.835664
ENSCAFG00845025137	WDR59	protein coding	WD repeat domain 59	2.14753	0.784637	0.838292
ENSCAFG00845025876	AGBL4	protein coding	BEN domain containing 5	2.14647	1.10369	0.380917
ENSCAFG00845005266		protein coding		2.14345	0.362781	0.917378
ENSCAFG00845000845	APBA1	protein coding	amyloid beta precursor protein binding family A member 1	2.13936	1.70399	0.823061
ENSCAFG00845005836	POLD2	protein coding	DNA polymerase delta 2- accessory subunit	2.13936	1.68037	5.27124
ENSCAFG00845018336	ACE	protein coding	angiotensin I converting enzyme	2.13936	1.72595	0.489662
ENSCAFG00845025431	DEPDC5	protein coding		2.13931	0.552638	0.163428
ENSCAFG00845013802	POLR3A	protein coding	RNA polymerase III subunit A	2.13528	1.8446	1.85181
ENSCAFG00845019687	CDC42EP3	protein coding	CDC42 effector protein 3	2.13114	2.61389	1.11046
ENSCAFG00845021279		lncRNA		2.13114	0.95481	2.7613
ENSCAFG00845012660	NSD3	protein coding	nuclear receptor binding SET domain protein 3	2.12705	1.67879	2.27036
ENSCAFG00845015986	SH2D4A	protein coding	SH2 domain containing 4A	2.12705	0.725562	0.944408
ENSCAFG00845023033	TMEM30B	protein coding	transmembrane protein 30B	2.12705	0.120927	0
ENSCAFG00845029863		protein coding		2.12297	0.451394	0.647833
ENSCAFG00845029083	ERC1	protein coding	ELKS/RAB6-interacting/CAST family member 1	2.11883	1.15727	2.66098
ENSCAFG00845023682	USP25	protein coding	ubiquitin specific peptidase 25	2.1158	2.75637	3.07231
ENSCAFG00845023777	SETD1B	protein coding	SET domain containing 1B- histone lysine methyltransferase	2.1158	3.81428	2.85407
ENSCAFG00845029656	APOBEC1	protein coding	apolipoprotein B mRNA editing enzyme catalytic subunit 1	2.1158	0.120927	1.05052
ENSCAFG00845003692	ZNF469	protein coding	zinc finger protein 469	2.11172	0.451394	0.678114
ENSCAFG00845012191	RXRA	protein coding	retinoid X receptor alpha	2.10349	0.271392	1.17958
ENSCAFG00845012027		lncRNA		2.09946	0.634173	0.613456
ENSCAFG00845016288	MTAP	protein coding		2.09941	2.90843	0.571376
ENSCAFG00845023383	TP53BP1	protein coding	tumor protein p53 binding protein 1	2.09941	1.31482	1.55724
ENSCAFG00845001665	PTPN14	protein coding	protein tyrosine phosphatase non-receptor type 14	2.09532	0	0.51914
ENSCAFG00845008970	SLC25A24	protein coding		2.09532	0.790852	0.563491
ENSCAFG00845011041	SNORD53B	snoRNA	small nucleolar RNA- C/D box 53B	2.09532	12.4432	17.5835
ENSCAFG00845005132	SPIRE1	protein coding	spire type actin nucleation factor 1	2.09369	0	1.27046
ENSCAFG00845017639	TUBB2B	protein coding	tubulin beta 2B class IIb	2.08144	4.26177	2.81915
ENSCAFG00845003278	FXYD6	protein coding	FXYD domain containing ion transport regulator 6	2.07998	1.09178	1.21921
ENSCAFG00845028868	U2	snRNA	U2 spliceosomal RNA	2.07998	3.49179	4.14577
ENSCAFG00845000139	NCOA7	protein coding	nuclear receptor coactivator 7	2.0759	2.73464	1.08606
ENSCAFG00845022450		lncRNA		2.0759	0.281246	1.01352
ENSCAFG00845024008	SLC25A15	protein coding		2.0759	1.96003	1.35218
ENSCAFG00845028498	GLRX3	protein coding	glutaredoxin 3	2.07326	2.9286	1.48875
ENSCAFG00845027150	FICD	protein coding	FIC domain protein adenylyltransferase	2.06918	0.120927	0.0817139
ENSCAFG00845019944	TPM1	protein coding	tropomyosin 1	2.06912	0.849927	1.50581
ENSCAFG00845025415	C1S	protein coding	complement C1s	2.06912	5.80983	0.776884
ENSCAFG00845009178	SNX3	protein coding		2.06773	1.62315	2.00789
ENSCAFG00845010958	CHD6	protein coding	chromodomain helicase DNA binding protein 6	2.05788	5.97652	1.33383
ENSCAFG00845012494		protein coding		2.05788	0	0
ENSCAFG00845029743	ART3	protein coding	ADP-ribosyltransferase 3 (inactive)	2.05692	0.483708	0.650461
ENSCAFG00845000512	EFNA5	protein coding	ephrin A5	2.05687	1.46078	1.51316
ENSCAFG00845009806	TRIM23	protein coding	tripartite motif containing 23	2.05687	1.4062	2.71906
ENSCAFG00845009543	OPRD1	protein coding	opioid receptor delta 1	2.05283	0.725562	0.245142
ENSCAFG00845000428	SLC7A9	protein coding	solute carrier family 7 member 9	2.05278	0	0.18783
ENSCAFG00845025571	FREM2	protein coding	FRAS1 related extracellular matrix 2	2.05278	2.03052	2.46055
ENSCAFG00845028748	PPP1CC	protein coding	protein phosphatase 1 catalytic subunit gamma	2.05278	0	1.18403
ENSCAFG00845001383	LIN37	protein coding	lin-37 DREAM MuvB core complex component	2.05273	0	0.0817139
ENSCAFG00845010163	LMNA	protein coding	lamin A/C	2.05273	0.281246	1.64421
ENSCAFG00845023877		protein coding		2.05273	0.402173	0.375661
ENSCAFG00845010578	U6	snRNA	U6 spliceosomal RNA	2.0497	0.634173	2.38863
ENSCAFG00845011571	HHIP	protein coding	hedgehog interacting protein	2.0497	1.42225	0.269544
ENSCAFG00845021017	LPAR4	protein coding	lysophosphatidic acid receptor 4	2.0497	2.44923	1.38918
ENSCAFG00845011922	ARHGAP9	protein coding	Rho GTPase activating protein 9	2.04869	0	1.55253
ENSCAFG00845016530	SNORD56	snoRNA	small nucleolar RNA- C/D box 56	2.04869	4.61692	7.03711
ENSCAFG00845008843	MTPN	protein coding	myotrophin	2.04864	2.50698	1.19663
ENSCAFG00845007007	ACACA	protein coding	acetyl-CoA carboxylase alpha	2.04825	0.784637	1.18955
ENSCAFG00845010442	ZFAT	protein coding	zinc finger and AT-hook domain containing	2.04825	1.66774	1.76538
ENSCAFG00845002747	WDR1	protein coding	WD repeat domain 1	2.04461	0.669925	1.10312
ENSCAFG00845021432	GNAZ	protein coding	G protein subunit alpha z	2.04461	1.28805	0.351258
ENSCAFG00845000073	NFATC1	protein coding	nuclear factor of activated T cells 1	2.04456	1.14308	0.25957
ENSCAFG00845001004	PRDM2	protein coding	PR/SET domain 2	2.04456	2.13157	3.14721
ENSCAFG00845009613	EEF1G	protein coding		2.04456	1.42274	1.09052
ENSCAFG00845018854	SLF2	protein coding	SMC5-SMC6 complex localization factor 2	2.04456	0.885881	0.719573
ENSCAFG00845026910	SLC25A3	protein coding		2.04456	2.52437	0.108745
ENSCAFG00845003291	RICTOR	protein coding	RPTOR independent companion of MTOR complex 2	2.04153	1.89454	1.10374
ENSCAFG00845000425	RBP7	protein coding	retinol binding protein 7	2.04047	0.402173	0.326234
ENSCAFG00845007281		lncRNA		2.04047	0	0.835664
ENSCAFG00845012277	VCAM1	protein coding	vascular cell adhesion molecule 1	2.04047	0.693248	0.407948
ENSCAFG00845001449	PCGF3	protein coding	polycomb group ring finger 3	2.04008	3.03762	4.35462
ENSCAFG00845022360		protein coding		2.03638	0	0
ENSCAFG00845006019	ROS1	protein coding	ROS proto-oncogene 1- receptor tyrosine kinase	2.03331	0	0.378289
ENSCAFG00845006715		lncRNA		2.03331	2.28928	0.163428
ENSCAFG00845011748	HIVEP2	protein coding	HIVEP zinc finger 2	2.03331	1.53176	1.0564
ENSCAFG00845015290	TCEA3	protein coding		2.03224	2.06677	1.4192
ENSCAFG00845023604	HPD	protein coding	4-hydroxyphenylpyruvate dioxygenase	2.03224	0.120927	0.375661
ENSCAFG00845029332	PCGF5	protein coding	polycomb group ring finger 5	2.03224	0.120927	0.296575
ENSCAFG00845026829		protein coding		2.02927	0.832297	0.108745
ENSCAFG00845000709	SLC6A2	protein coding	solute carrier family 6 member 2	2.02922	1.36681	0.460003
ENSCAFG00845010380		protein coding		2.02922	27.3266	10.848
ENSCAFG00845012043	ANKRD31	protein coding		2.02922	0	0.40532
ENSCAFG00845015309	SSU72	protein coding	SSU72 homolog- RNA polymerase II CTD phosphatase	2.02922	0.150465	1.43206
ENSCAFG00845017089		protein coding		2.02922	1.70399	0.627885
ENSCAFG00845011543	FAM76A	protein coding	family with sequence similarity 76 member A	2.02816	0	0.0817139
ENSCAFG00845013504		snoRNA		2.02816	78.7711	142.084
ENSCAFG00845014955	SNORD21	snoRNA	Small nucleolar RNA SNORD21	2.02816	19.7722	21.6766
ENSCAFG00845025009		protein coding		2.02816	0	0
ENSCAFG00845030325	SPTBN5	protein coding	spectrin beta- non-erythrocytic 5	2.02816	0.271392	0.484406
ENSCAFG00845030812	FHIP2A	protein coding	FHF complex subunit HOOK interacting protein 2A	2.02816	1.42274	0.108745
ENSCAFG00845020265		protein coding		2.02513	1.24589	0.647833
ENSCAFG00845002089	IGF2R	protein coding	insulin like growth factor 2 receptor	2.02105	4.68256	2.74532
ENSCAFG00845005428	GM2A	protein coding	GM2 ganglioside activator	2.02105	0.120927	0
ENSCAFG00845030779	GRPR	protein coding	gastrin releasing peptide receptor	2.02105	1.66618	0.732175
ENSCAFG00845003767	TXNDC16	protein coding	thioredoxin domain containing 16	2.01797	0.150465	0.971439
ENSCAFG00845000511	CPEB4	protein coding	cytoplasmic polyadenylation element binding protein 4	2.01696	0.71137	0.773635
ENSCAFG00845013492	ARHGAP45	protein coding	Rho GTPase activating protein 45	2.01696	3.14921	2.56911
ENSCAFG00845014628	YLPM1	protein coding	YLP motif containing 1	2.01696	1.50017	0.844169
ENSCAFG00845028779	GFRA2	protein coding	GDNF family receptor alpha 2	2.01696	0.241854	0.269544
ENSCAFG00845021912	KANSL1	protein coding	KAT8 regulatory NSL complex subunit 1	2.01691	0.548998	0.825689
ENSCAFG00845003586	UBR4	protein coding	ubiquitin protein ligase E3 component n-recognin 4	2.01652	4.76493	5.37785
ENSCAFG00845004742	RPS6KA2	protein coding	ribosomal protein S6 kinase A2	2.01652	0.669925	1.83449
ENSCAFG00845023860		lncRNA		2.01652	2.94623	1.59994
ENSCAFG00845013508		lncRNA		2.01288	0.755099	0.296575
ENSCAFG00845018820	AGPAT3	protein coding	1-acylglycerol-3-phosphate O-acyltransferase 3	2.01288	1.79696	0.791312
ENSCAFG00845014119	C2orf68	protein coding	chromosome 2 open reading frame 68	2.01282	0.790852	0.81064
ENSCAFG00845030730	FTSJ1	protein coding		2.01282	1.2782	1.0011
ENSCAFG00845003866		lncRNA		2.01244	1.06588	2.00055
ENSCAFG00845002592	ANK3	protein coding	ankyrin 3	2.00874	0.421856	0.971439
ENSCAFG00845010041	SURF4	protein coding	surfeit 4	2.00874	2.57796	1.71395
ENSCAFG00845018738		protein coding		2.00874	1.07574	0.299203
ENSCAFG00845024316	RBM19	protein coding	RNA binding motif protein 19	2.00874	0.513246	0.484406
ENSCAFG00845024737	NPBWR1	protein coding	neuropeptides B and W receptor 1	2.00874	0	0
ENSCAFG00845025738	ABRAXAS2	protein coding	abraxas 2- BRISC complex subunit	2.00874	2.76938	3.24318
ENSCAFG00845000018		protein coding		2.00571	3.0195	1.91095
ENSCAFG00845012123	U6	snRNA	U6 spliceosomal RNA	2.00571	1.65427	1.30275
ENSCAFG00845024913	KCNC2	protein coding	potassium voltage-gated channel subfamily C member 2	2.00571	0.755099	0.18783
ENSCAFG00845010883	SLC38A10	protein coding	solute carrier family 38 member 10	2.00465	1.71974	3.45149
ENSCAFG00845020341	COL4A2	protein coding	collagen type IV alpha 2 chain	2.00465	3.62601	1.40967
ENSCAFG00845024483		lncRNA		2.00465	0.120927	0.726919
ENSCAFG00845013147		lncRNA		2.00426	1.46806	1.01878
ENSCAFG00845004259	PDS5A	protein coding	PDS5 cohesin associated factor A	2.00163	1.81664	2.43597
ENSCAFG00845029879	MN1	protein coding	MN1 proto-oncogene- transcriptional regulator	2.00163	0	1.21596
ENSCAFG00845007941	U6	snRNA	U6 spliceosomal RNA	2.00158	0.362781	0.749232
ENSCAFG00845011207	DSC1	protein coding	desmocollin 1	2.00158	1.94901	1.37449
ENSCAFG00845021096	ACOX1	protein coding	acyl-CoA oxidase 1	1.99754	0.832297	0.484406
ENSCAFG00845030925	HDAC6	protein coding	histone deacetylase 6	1.99754	0.150465	1.37676
ENSCAFG00845018224		lncRNA		1.99749	0	0.489662
ENSCAFG00845014302	GRIN3B	protein coding	glutamate ionotropic receptor NMDA type subunit 3B	1.99643	0	0.269544
ENSCAFG00845018065	CFL1	protein coding		1.99643	5.2821	1.56232
ENSCAFG00845022423	U3	snoRNA	Small nucleolar RNA U3	1.99643	16.1153	2.50936
ENSCAFG00845029022	MRM1	protein coding	mitochondrial rRNA methyltransferase 1	1.99643	0.120927	0.351258
ENSCAFG00845004760	CPLANE2	protein coding	ciliogenesis and planar polarity effector 2	1.99346	1.64647	1.75278
ENSCAFG00845013171	VWCE	protein coding	von Willebrand factor C and EGF domains	1.99346	1.54318	1.31535
ENSCAFG00845020728	SMO	protein coding	smoothened- frizzled class receptor	1.99346	0.725562	2.23482
ENSCAFG00845000376	U6	snRNA	U6 spliceosomal RNA	1.9934	0.794491	1.0438
ENSCAFG00845005427	U2	snRNA	U2 spliceosomal RNA	1.9934	4.31515	7.19346
ENSCAFG00845029151	U6	snRNA	U6 spliceosomal RNA	1.9934	0.832297	1.01878
ENSCAFG00845016789	ZNF644	protein coding	zinc finger protein 644	1.98937	0.66371	1.49525
ENSCAFG00845007318	CAVIN3	protein coding	caveolae associated protein 3	1.98932	0.699462	0.299203
ENSCAFG00845010896	IKZF3	protein coding	IKAROS family zinc finger 3	1.98932	1.31395	0.78423
ENSCAFG00845005946	SOAT1	protein coding	sterol O-acyltransferase 1	1.98523	2.09266	0.860066
ENSCAFG00845017987		protein coding		1.98523	0.66371	2.03555
ENSCAFG00845020862	NKRF	protein coding	NFKB repressing factor	1.98523	0.699462	0.563491
ENSCAFG00845021522	WWOX	protein coding	WW domain containing oxidoreductase	1.98523	0.362781	1.09987
ENSCAFG00845030126	SCN5A	protein coding	sodium voltage-gated channel alpha subunit 5	1.98523	0.542783	0.487034
ENSCAFG00845027926	PIGP	protein coding		1.98115	0.150465	0.0817139
ENSCAFG00845009411	MMP28	protein coding	matrix metallopeptidase 28	1.98109	1.23447	0.490283
ENSCAFG00845010826	FBLN1	protein coding	fibulin 1	1.98109	0.644027	1.37939
ENSCAFG00845025915	FBXW8	protein coding	ring finger protein- transmembrane 2	1.9807	0.241854	0.0817139
ENSCAFG00845005045	ACTN4	protein coding	actinin alpha 4	1.97701	2.79785	1.02203
ENSCAFG00845009458	FASTK	protein coding	Fas activated serine/threonine kinase	1.97701	3.9787	9.99616
ENSCAFG00845024015	EPB41L1	protein coding	erythrocyte membrane protein band 4.1 like 1	1.97701	0.120927	1.12226
ENSCAFG00845027640	LAMB2	protein coding	laminin subunit beta 2	1.97701	1.70399	1.33241
ENSCAFG00845005362	HYDIN	protein coding	HYDIN axonemal central pair apparatus protein	1.97398	0.572321	0.680121
ENSCAFG00845013353		pseudogene		1.97398	2.51452	2.53064
ENSCAFG00845014909	SPATA16	protein coding	spermatogenesis associated 16	1.97398	0.392319	0.835664
ENSCAFG00845020069	PFKL	protein coding	phosphofructokinase- liver type	1.97398	2.06905	0.749232
ENSCAFG00845022295	PKN1	protein coding	protein kinase N1	1.97398	5.60107	0.981771
ENSCAFG00845029804	MCF2	protein coding	MCF.2 cell line derived transforming sequence	1.97398	0.150465	0
ENSCAFG00845004469	N4BP1	protein coding	NEDD4 binding protein 1	1.97292	2.52073	0.272172
ENSCAFG00845014754	SH3GL1	protein coding	SH3 domain containing GRB2 like 1- endophilin A2	1.97292	0.820389	1.53284
ENSCAFG00845024055		protein coding		1.9699	1.60503	2.20979
ENSCAFG00845029049	SMC1A	protein coding	structural maintenance of chromosomes 1A	1.9699	2.22501	1.86179
ENSCAFG00845015453		snoRNA		1.96581	6.97905	3.50917
ENSCAFG00845019890	SNORD62	snoRNA	Small nucleolar RNA SNORD62	1.96581	20.8848	113.607
ENSCAFG00845023099	MYO9A	protein coding	myosin IXA	1.96581	1.5952	1.75157
ENSCAFG00845024547	KDM2B	protein coding	lysine demethylase 2B	1.96581	1.83428	1.08526
ENSCAFG00845029769	NRXN2	protein coding	neurexin 2	1.96581	0.402173	1.22691
ENSCAFG00845001645		lncRNA		1.96576	2.9286	3.5487
ENSCAFG00845001746	ATP8B1	protein coding	ATPase phospholipid transporting 8B1	1.96576	0.820389	0.647833
ENSCAFG00845020342		protein coding		1.96172	1.73581	1.39444
ENSCAFG00845023306	DNM2	protein coding	dynamin 2	1.96172	2.67279	0.991745
ENSCAFG00845002555	SLC8A2	protein coding	solute carrier family 8 member A2	1.96167	0.120927	1.20398
ENSCAFG00845020301	PTPRB	protein coding	protein tyrosine phosphatase receptor type B	1.96167	0.120927	0.996463
ENSCAFG00845002288	QSOX1	protein coding	quiescin sulfhydryl oxidase 1	1.95764	1.8954	2.09757
ENSCAFG00845024193	SNORD34	snoRNA	Small nucleolar RNA SNORD34	1.95764	24.6123	27.6455
ENSCAFG00845031056		protein coding		1.95764	1.14464	1.21395
ENSCAFG00845009597	GNA14	protein coding	G protein subunit alpha 14	1.95759	0.241854	0.786858
ENSCAFG00845018921		protein coding		1.95759	0.669925	1.03138
ENSCAFG00845019804	CEP250	protein coding	centrosomal protein 250	1.95759	1.813	2.14893
ENSCAFG00845020488	CTNND2	protein coding	catenin delta 2	1.95759	0.241854	0.18783
ENSCAFG00845030065	FGD1	protein coding	FYVE- RhoGEF and PH domain containing 1	1.95759	1.11354	0.937062
ENSCAFG00845003564		protein coding		1.9535	0.582175	1.54526
ENSCAFG00845019471	ATP2B4	protein coding	ATPase plasma membrane Ca2+ transporting 4	1.9535	0.820389	1.55724
ENSCAFG00845018323	VPS13C	protein coding	vacuolar protein sorting 13 homolog C	1.94941	2.64894	0.808633
ENSCAFG00845018593	KAT5	protein coding	lysine acetyltransferase 5	1.94941	2.20738	1.81218
ENSCAFG00845021944	TIAM1	protein coding	TIAM Rac1 associated GEF 1	1.94941	1.10164	1.37449
ENSCAFG00845026754	CDK18	protein coding	cyclin dependent kinase 18	1.94941	0.992615	0.517314
ENSCAFG00845000424	ZKSCAN2	protein coding	zinc finger with KRAB and SCAN domains 2	1.94527	1.07415	0.326855
ENSCAFG00845019004	SLC12A6	protein coding	solute carrier family 12 member 6	1.94527	1.78711	0.647833
ENSCAFG00845004526	CDH23	protein coding	cadherin related 23	1.94225	1.66413	1.5156
ENSCAFG00845013141	RC3H2	protein coding	ring finger and CCCH-type domains 2	1.94225	2.14003	2.81363
ENSCAFG00845004640	MLST8	protein coding	MTOR associated protein- LST8 homolog	1.94119	0.30093	0.108745
ENSCAFG00845006112	IGHMBP2	protein coding	immunoglobulin mu DNA binding protein 2	1.94119	0.634173	0.566119
ENSCAFG00845006363	ZNF821	protein coding		1.94119	1.08557	1.08526
ENSCAFG00845011978	PCF11	protein coding	PCF11 cleavage and polyadenylation factor subunit	1.94119	0.699462	0.825689
ENSCAFG00845002286	U6	snRNA	U6 spliceosomal RNA	1.93816	2.17116	1.02612
ENSCAFG00845004601		protein coding		1.93816	1.35334	0.868572
ENSCAFG00845030649	BAD	protein coding	BCL2 associated agonist of cell death	1.93816	0.911779	1.48087
ENSCAFG00845019354	PRPF40B	protein coding	pre-mRNA processing factor 40 homolog B	1.93408	0.644027	0.650461
ENSCAFG00845028176	TGFB2	protein coding	transforming growth factor beta 2	1.93408	0.421856	0.529114
ENSCAFG00845029905	PITPNB	protein coding	phosphatidylinositol transfer protein beta	1.93408	1.29788	1.08606
ENSCAFG00845019784	RHOB	protein coding	ras homolog family member B	1.92994	4.82889	3.01994
ENSCAFG00845006150		lncRNA		1.92585	0.392319	1.28894
ENSCAFG00845008755		lncRNA		1.92585	0.421856	1.47125
ENSCAFG00845011096	XNDC1N	protein coding	XRCC1 N-terminal domain containing 1- N-terminal like	1.92585	1.25415	0.108745
ENSCAFG00845017628		snoRNA		1.92585	77.385	109.703
ENSCAFG00845025148	TRIM8	protein coding	tripartite motif containing 8	1.92585	3.3232	1.75505
ENSCAFG00845029389	HUWE1	protein coding	HECT- UBA and WWE domain containing E3 ubiquitin protein ligase 1	1.92177	4.47799	5.20931
ENSCAFG00845006452	PLXNB1	protein coding	plexin B1	1.91768	0.832297	0.296575
ENSCAFG00845010354	OCIAD1	protein coding	OCIA domain containing 1	1.91768	1.43693	1.91314
ENSCAFG00845020825	KLHL29	protein coding	kelch like family member 29	1.91768	0.824029	0.798658
ENSCAFG00845021858	AKR1A1	protein coding	aldo-keto reductase family 1 member A1	1.91768	1.47791	1.99671
ENSCAFG00845023192	SREBF1	protein coding	sterol regulatory element binding transcription factor 1	1.91768	1.93552	2.06659
ENSCAFG00845023606	GPRC5A	protein coding	G protein-coupled receptor class C group 5 member A	1.91768	1.18681	1.29304
ENSCAFG00845009367	RNF20	protein coding	ring finger protein 20	1.90946	2.36564	3.48948
ENSCAFG00845010273	TNNT3	protein coding		1.90946	0.814175	2.04997
ENSCAFG00845000307	ZNF444	protein coding	zinc finger protein 444	1.90643	1.26037	0.971439
ENSCAFG00845010845	SGCB	protein coding	sarcoglycan beta	1.90643	0.634173	0.272172
ENSCAFG00845003884	PRPF31	protein coding	pre-mRNA processing factor 31	1.90235	1.54525	1.17432
ENSCAFG00845011869	PKHD1L1	protein coding	PKHD1 like 1	1.90235	0	1.03583
ENSCAFG00845012369	RUNX2	protein coding	RUNX family transcription factor 2	1.90235	0.832297	0.272172
ENSCAFG00845012416	PTPN3	protein coding	protein tyrosine phosphatase non-receptor type 3	1.90235	1.03271	1.67903
ENSCAFG00845012642	DOT1L	protein coding	DOT1 like histone lysine methyltransferase	1.90235	1.50586	0.514686
ENSCAFG00845019949	ARMCX3	protein coding	armadillo repeat containing X-linked 3	1.90235	2.59056	1.66336
ENSCAFG00845016757	DYM	protein coding	dymeclin	1.89826	1.11354	0.726919
ENSCAFG00845002486	ZNF319	protein coding	zinc finger protein 319	1.89418	1.97174	0.375661
ENSCAFG00845004886		lncRNA		1.89418	0.421856	0.378289
ENSCAFG00845004191	RABGGTB	protein coding		1.89004	5.18792	3.13987
ENSCAFG00845009721		protein coding		1.89004	0.66371	0.407948
ENSCAFG00845013975	CCN5	protein coding	cellular communication network factor 5	1.89004	0.703102	3.49232
ENSCAFG00845016822	NKAPL	protein coding	zinc finger and SCAN domain containing 26	1.89004	0.120927	0.163428
ENSCAFG00845019048	MTNR1A	protein coding	melatonin receptor 1A	1.88432	0	0
ENSCAFG00845022599	EPS15	protein coding	epidermal growth factor receptor pathway substrate 15	1.88432	1.42274	1.44196
ENSCAFG00845022276	LRRC55	protein coding	leucine rich repeat containing 55	1.88024	0.431711	0.457375
ENSCAFG00845001627	PFKFB2	protein coding	6-phosphofructo-2-kinase/fructose-2-6-biphosphatase 2	1.87879	3.17274	2.99647
ENSCAFG00845016542		pseudogene		1.87879	0	0.746604
ENSCAFG00845005333	ADGRB2	protein coding	adhesion G protein-coupled receptor B2	1.87615	0.120927	0.272172
ENSCAFG00845002388	RYR2	protein coding	ryanodine receptor 2	1.8747	2.49848	0.40532
ENSCAFG00845007750		lncRNA		1.87207	0	0
ENSCAFG00845025364	NAB1	protein coding	NGFI-A binding protein 1	1.87207	2.21882	2.45993
ENSCAFG00845026373	TUBGCP2	protein coding	tubulin gamma complex associated protein 2	1.87062	2.30862	2.19755
ENSCAFG00845005939	PHLPP2	protein coding		1.86653	5.04462	3.00427
ENSCAFG00845012157	KRT15	protein coding	keratin 15	1.86389	1.26835	2.1035
ENSCAFG00845022679	ERCC3	protein coding	ERCC excision repair 3- TFIIH core complex helicase subunit	1.86244	0	0.78423
ENSCAFG00845019492	SLITRK4	protein coding	SLIT and NTRK like family member 4	1.85981	0.241854	0.0817139
ENSCAFG00845028870	RBM20	protein coding	RNA binding motif protein 20	1.85981	0	0.21749
ENSCAFG00845003799	ARHGEF10L	protein coding	Rho guanine nucleotide exchange factor 10 like	1.85976	2.963	1.36941
ENSCAFG00845011556	RAD23B	protein coding	RAD23 homolog B- nucleotide excision repair protein	1.85976	1.34554	1.11109
ENSCAFG00845001322	CYTH2	protein coding	cytohesin 2	1.85572	1.10369	1.76556
ENSCAFG00845008589	SORCS2	protein coding	sortilin related VPS10 domain containing receptor 2	1.85572	0.483708	1.90124
ENSCAFG00845010133		lncRNA		1.85572	0.150465	0
ENSCAFG00845016685	B3GNT2	protein coding	UDP-GlcNAc:betaGal beta-1-3-N-acetylglucosaminyltransferase 2	1.85567	3.07701	2.58573
ENSCAFG00845024924	FBXO3	protein coding	F-box protein 3	1.85567	0.271392	0.835664
ENSCAFG00845028457	CCNA1	protein coding	cyclin A1	1.85567	0.703102	0.539088
ENSCAFG00845004387	SRRM3	protein coding	serine/arginine repetitive matrix 3	1.85158	0.402173	0.40532
ENSCAFG00845016515	ENTPD4	protein coding	ectonucleoside triphosphate diphosphohydrolase 4	1.85158	1.36317	1.26655
ENSCAFG00845020608	CLASP2	protein coding	cytoplasmic linker associated protein 2	1.85158	2.0963	0.964093
ENSCAFG00845027492	SPTAN1	protein coding	spectrin alpha- non-erythrocytic 1	1.85158	3.86006	2.46318
ENSCAFG00845003824	SCN1B	protein coding	sodium voltage-gated channel beta subunit 1	1.84755	1.35698	3.22603
ENSCAFG00845004604	PSAP	protein coding	prosaposin	1.84755	33.6353	17.842
ENSCAFG00845029406		lncRNA		1.84755	0	1.08789
ENSCAFG00845021688		protein coding		1.8475	2.92291	2.09749
ENSCAFG00845000095		lncRNA		1.84442	0.150465	0.380917
ENSCAFG00845007975	CDC42SE2	protein coding		1.84442	0.832297	0.25957
ENSCAFG00845014403	CYTH1	protein coding	cytohesin 1	1.84442	2.04295	1.32305
ENSCAFG00845003783	ACTN1	protein coding	actinin alpha 1	1.84341	1.12132	0.543724
ENSCAFG00845023149	U4	snRNA	U4 spliceosomal RNA	1.84341	0.362781	0.269544
ENSCAFG00845025168		protein coding		1.84341	1.10369	0.296575
ENSCAFG00845029722	ADAMTS20	protein coding	ADAM metallopeptidase with thrombospondin type 1 motif 20	1.84341	1.05603	0.544345
ENSCAFG00845001064	DDAH1	protein coding	dimethylarginine dimethylaminohydrolase 1	1.84336	0	0.296575
ENSCAFG00845006442	GFAP	protein coding	glial fibrillary acidic protein	1.84336	2.61978	0
ENSCAFG00845011976	ZNF572	protein coding	zinc finger protein 572	1.84336	0.120927	0.0817139
ENSCAFG00845019978	TMEM64	protein coding	transmembrane protein 64	1.84336	0.150465	0.25957
ENSCAFG00845025768	ADAM8	protein coding	ADAM metallopeptidase domain 8	1.84336	3.12786	1.9428
ENSCAFG00845003277	ATP5F1A	protein coding	ATP synthase F1 subunit alpha	1.83933	0.982761	0.378289
ENSCAFG00845004575	KIAA0513	protein coding	KIAA0513	1.83933	0.755099	3.07241
ENSCAFG00845020350	PELI1	protein coding	pellino E3 ubiquitin protein ligase 1	1.83933	1.06588	1.10049
ENSCAFG00845028081		lncRNA		1.83933	1.10369	0.108745
ENSCAFG00845003474	ENO3	protein coding	enolase 3	1.83927	0.241854	0.923255
ENSCAFG00845005969	RAB5B	protein coding	RAB5B- member RAS oncogene family	1.83927	0.722786	0.0817139
ENSCAFG00845006281	ATL3	protein coding	atlastin GTPase 3	1.83927	0.150465	0.677492
ENSCAFG00845013467	CNTLN	protein coding	centlein	1.83927	1.07415	0
ENSCAFG00845026461	U6	snRNA	U6 spliceosomal RNA	1.83927	0.392319	0.531742
ENSCAFG00845000478	TFB1M	protein coding	transcription factor B1- mitochondrial	1.83888	0.996953	0.190459
ENSCAFG00845005039	IQCC	protein coding		1.83888	1.098	0.568748
ENSCAFG00845015805	PCED1A	protein coding	PC-esterase domain containing 1A	1.83625	1.65269	0.59315
ENSCAFG00845017048	FAM186A	protein coding		1.83625	0.421856	0.75395
ENSCAFG00845019380	MAPK8	protein coding		1.83625	0	0.0817139
ENSCAFG00845001403	FBXL5	protein coding	F-box and leucine rich repeat protein 5	1.83519	0.699462	1.07528
ENSCAFG00845006872		lncRNA		1.83519	0.548998	0
ENSCAFG00845008354	CTSG	protein coding	cathepsin G	1.8348	0	1.05578
ENSCAFG00845010215	SNORA73	snoRNA	Small nucleolar RNA SNORA73 family	1.8348	9.88648	21.0325
ENSCAFG00845028765	MKRN2	protein coding	makorin ring finger protein 2	1.8348	1.23606	1.77981
ENSCAFG00845004202		snoRNA		1.8311	14.8591	15.1384
ENSCAFG00845007249	MRPS18B	protein coding	mitochondrial ribosomal protein S18B	1.8311	4.33322	0.672236
ENSCAFG00845009616		protein coding		1.8311	0	0.563491
ENSCAFG00845023859		lncRNA		1.8311	0.271392	1.27046
ENSCAFG00845024146	WWTR1	protein coding	WW domain containing transcription regulator 1	1.8311	1.97332	0.380917
ENSCAFG00845027555	CACNG5	protein coding	calcium voltage-gated channel auxiliary subunit gamma 5	1.8311	0.392319	0.811261
ENSCAFG00845022036		protein coding		1.83071	0.941316	0.563491
ENSCAFG00845028806	MIER3	protein coding	MIER family member 3	1.83071	0.71137	0.190459
ENSCAFG00845001630	SMYD2	protein coding	SET and MYND domain containing 2	1.82808	0.790852	0.989117
ENSCAFG00845005224		pseudogene		1.82808	0	0
ENSCAFG00845013602	MTFR1L	protein coding	mitochondrial fission regulator 1 like	1.82808	0.150465	0
ENSCAFG00845009167		lncRNA		1.82399	0.392319	0.726919
ENSCAFG00845002710	SOS2	protein coding	SOS Ras/Rho guanine nucleotide exchange factor 2	1.82394	0.905564	0.729547
ENSCAFG00845016084	TSC2	protein coding	TSC complex subunit 2	1.82394	1.1545	1.82478
ENSCAFG00845028642	COL17A1	protein coding	collagen type XVII alpha 1 chain	1.82394	0.431711	0.65309
ENSCAFG00845001850	FECH	protein coding	ferrochelatase	1.82288	0.71137	0.108745
ENSCAFG00845003020		lncRNA		1.82288	1.72367	0.672236
[truncated: 27,794 more rows]

## Sheet: Table_S4
Table S4. Differentially abundant miRNAs (|log2FC| > 1; q-value <0.05, in grey) detected by small RNA-seq when comparing Control vs. MUO dogs, MUO vs. SRMA dogs and Control vs. SRMA dogs.
Control vs. MUO							MUO vs. SRMA							Control vs. SRMA
miRNA	log2FC	p-value	q-value	Average Reads Control	Average Reads MUO		miRNA	log2FC	p-value	q-value	Average Reads MUO	Average Reads SRMA		miRNA	log2FC	p-value	q-value	Average Reads Control	Average Reads SRMA
cfa-mir-142-3p	3.55859	8.00269e-05	0.011844	2.15738	24.6441		cfa-mir-450b-5p	3.00838	9.82085e-05	0.00843597	11.853	98.9657		cfa-mir-23a-3p	4.17302	3.79651e-06	0.000561884	4.24296	73.0574
cfa-mir-150-5p	4.92301	0.000732302	0.0541903	15.2511	436.74		cfa-mir-450a-5p	2.78429	0.000137138	0.00843597	17.7444	127.615		cfa-mir-142-5p	3.12156	9.61888e-06	0.000711797	81.2102	675.407
cfa-mir-142-5p	2.5907	0.00151161	0.0745729	81.2102	446.176		cfa-mir-503-5p	4.59192	0.000156222	0.00843597	1.57977	36.8396		cfa-mir-142-3p	5.01228	1.89473e-05	0.000934734	2.15738	65.3999
cfa-mir-23a-3p	5.7272	0.00230132	0.0851489	4.24296	211.167		cfa-mir-371-5p	2.12521	0.00328785	0.0981783	21.2593	99.7868		cfa-mir-371-5p	3.65447	5.9692e-05	0.00178266	8.007	99.7868
cfa-mir-221-5p	2.94179	0.00330852	0.086727	5.43903	40.0137		cfa-mir-424-3p	2.5533	0.00334282	0.0981783	3.78082	23.984		cfa-mir-503-5p	5.89718	6.02251e-05	0.00178266	0.778855	36.8396
cfa-mir-143-5p	-1.76025	0.00351596	0.086727	26.8753	7.59583		cfa-mir-542-3p	2.49949	0.00363623	0.0981783	2.91586	20.9673		cfa-mir-543-3p	-2.96664	0.000206302	0.00508878	35.1517	4.14146
cfa-mir-1307-3p	2.44502	0.00647894	0.123666	6.64552	35.8621		cfa-mir-146a-5p	-2.79985	0.00671558	0.155418	3956.68	618.412		cfa-mir-17-5p	2.19086	0.000728795	0.0154088	26.1749	113.04
cfa-mir-191-5p	1.39961	0.00668463	0.123666	1016.17	2508.1		cfa-mir-194-5p	1.84764	0.015351	0.309746	4.61981	15.8008		cfa-mir-450a-5p	2.48003	0.000837867	0.0155005	25.1789	127.615
cfa-mir-155-5p	2.83771	0.00854382	0.128716	56.119	360.283		cfa-mir-361-3p	-2.00318	0.0175133	0.309746	76.5829	20.6831		cfa-mir-450b-5p	2.07629	0.000996586	0.0159836	25.1397	98.9657
cfa-mir-30b-5p	1.44379	0.00869706	0.128716	22.0349	57.3488		cfa-mir-30a-5p	-1.09894	0.0191201	0.309746	2596.39	1337.26		cfa-mir-1307-3p	2.24989	0.00107997	0.0159836	6.64552	31.1224
cfa-mir-21-5p	2.71366	0.0108224	0.14561	10685.5	65598		cfa-mir-500-3p	-1.69065	0.0283325	0.413016	33.4729	11.2588		cfa-mir-191-5p	1.75751	0.00134675	0.0181199	1016.17	3324.86
cfa-mir-152-3p	-1.408	0.0162858	0.200858	133.371	47.3521		cfa-mir-660-5p	-1.33768	0.0319088	0.413016	23.1176	9.81578		cfa-mir-21-5p	2.14455	0.00154455	0.0190495	10685.5	44882.4
cfa-mir-423a-3p	0.921873	0.0186671	0.212518	300.183	524.185		cfa-mir-1306-5p	1.86288	0.0350796	0.413016	2.54013	13.5081		cfa-mir-93-5p	2.07409	0.00191922	0.0211626	90.6952	359.044
cfa-mir-361-3p	1.90941	0.0227982	0.221028	21.6427	76.5829		cfa-mir-93-5p	0.954343	0.0392807	0.413016	168.955	359.044		cfa-mir-221-5p	2.21328	0.00200187	0.0211626	5.43903	23.5921
cfa-mir-146a-5p	2.27753	0.0232034	0.221028	920.846	3956.68		cfa-mir-532-5p	-1.03341	0.0398243	0.413016	299.217	158.444		cfa-mir-16-2-5p	1.62447	0.00306385	0.0257057	19.6147	58.1686
cfa-mir-143-3p	-1.07331	0.0241801	0.221028	1888.64	848.386		cfa-mir-127-3p	-1.33227	0.0460437	0.413016	76.8675	35.0886		cfa-mir-7-2-5p	2.48283	0.00312037	0.0257057	53.4216	282.249
cfa-mir-340-5p	1.1666	0.0255264	0.221028	123.978	256.586		cfa-mir-9-3-5p	-1.88748	0.0482462	0.413016	118.456	37.1425		cfa-mir-30a-5p	-1.57956	0.00315226	0.0257057	4321.77	1337.26
cfa-mir-379-5p	-1.59795	0.028496	0.221028	27.1695	8.5191		cfa-mir-142-3p	1.29255	0.0484876	0.413016	24.6441	65.3999		cfa-mir-424-3p	1.89727	0.00342705	0.0257057	6.92314	23.984
cfa-mir-20a-5p	1.08836	0.0291523	0.221028	99.7602	196.786		cfa-mir-19a-3p	1.37976	0.0509107	0.413016	5.80323	14.6731		cfa-mir-7-1-5p	2.52547	0.00343198	0.0257057	55.1238	300.867
cfa-mir-146b-5p	1.88819	0.0312501	0.221028	69.1839	237.602		cfa-mir-195-5p	1.56282	0.0564798	0.413016	4.17324	14.722		cfa-mir-340-5p	1.21988	0.0035875	0.0257057	123.978	273.666
cfa-mir-28-5p	1.4163	0.031362	0.221028	13.0028	33.1255		cfa-mir-30d-5p	-0.788726	0.0568233	0.413016	3715.05	2367.46		cfa-mir-20a-5p	1.85762	0.0038419	0.0257057	99.7602	341.416
cfa-let-7b-5p	-0.788979	0.0347454	0.233742	4143.69	2256.08		cfa-mir-17-5p	1.00408	0.0584353	0.413016	52.1698	113.04		cfa-mir-150-5p	4.51403	0.00385668	0.0257057	15.2511	344.009
cfa-mir-17-5p	1.07851	0.0393702	0.234227	26.1749	52.1698		cfa-mir-486-5p	2.70915	0.0596143	0.413016	1309.51	9073.01		cfa-mir-9-1-5p	-2.49098	0.00409808	0.0257057	222.097	38.2519
cfa-mir-148b-3p	1.5504	0.0395288	0.234227	16.4115	45.1907		cfa-mir-9-1-5p	-1.84861	0.0637616	0.413016	118.153	38.2519		cfa-mir-140-3p	1.53129	0.00430395	0.0257057	85.2831	234.494
cfa-mir-7-1-5p	1.37133	0.0426157	0.234227	55.1238	132.288		cfa-mir-485-5p	-2.11833	0.0662995	0.413016	31.7908	9.0619		cfa-let-7c-5p	-1.36701	0.00434218	0.0257057	4220.28	1528.08
cfa-mir-93-5p	1.03379	0.0444414	0.234227	90.6952	168.955		cfa-mir-10a-5p	-1.22458	0.0684825	0.413016	1515.83	694.147		cfa-mir-9-3-5p	-2.42907	0.00480071	0.0265685	206.227	37.1425
cfa-mir-16-1-5p	1.20758	0.0457362	0.234227	18.4758	39.8993		cfa-mir-140-5p	0.864471	0.0718813	0.413016	39.4837	78.6707		cfa-mir-16-1-5p	1.59087	0.00484696	0.0265685	18.4758	53.2945
cfa-mir-532-5p	1.1383	0.0474673	0.234227	151.549	299.217		cfa-mir-16-2-5p	0.917151	0.0732458	0.413016	28.5867	58.1686		cfa-mir-127-3p	-1.53741	0.00738591	0.0374064	107.02	35.0886
cfa-mir-374a-5p	-0.917268	0.0482061	0.234227	29.4916	14.9709		cfa-mir-502-3p	-1.12859	0.0739349	0.413016	61.9819	30.5809		cfa-mir-423a-3p	1.1993	0.00747778	0.0374064	300.183	647.299
cfa-mir-371-5p	1.43635	0.0499091	0.234227	8.007	21.2593		cfa-mir-34c-5p	-1.65747	0.0866412	0.467862	240.167	85.7152		cfa-mir-92a-2-3p	2.05799	0.00758238	0.0374064	28.0214	112.212
cfa-mir-425-5p	2.0925	0.05006	0.234227	4.9899	23.2769		cfa-mir-361-5p	-0.819657	0.0984925	0.477301	22.1753	13.2195		cfa-mir-9-2-5p	-2.24808	0.0087124	0.0415947	205.831	41.7187
cfa-let-7c-5p	-0.94786	0.0506436	0.234227	4220.28	2032.94		cfa-mir-99a-2-5p	-0.753322	0.104438	0.477301	2677.6	1756.44		cfa-mir-10a-5p	-2.294	0.0100761	0.0446906	3848.95	694.147
cfa-mir-7-2-5p	1.32494	0.0561979	0.252039	53.4216	123.315		cfa-mir-7-2-5p	1.07758	0.105167	0.477301	123.315	282.249		cfa-mir-411-5p	-1.77061	0.0101455	0.0446906	17.8925	4.87217
cfa-mir-411-5p	-1.1588	0.063201	0.267654	17.8925	7.28458		cfa-mir-204-5p	-1.04421	0.105222	0.477301	1311.95	695.726		cfa-mir-148b-3p	1.25623	0.0102668	0.0446906	16.4115	37.3892
cfa-mir-103-1-3p	1.34758	0.0653497	0.267654	10.642	26.5968		cfa-mir-451-5p	2.27023	0.108983	0.477301	206.22	1032.37		cfa-mir-92a-1-3p	1.54115	0.0111263	0.0470482	1095.19	2967.02
cfa-mir-452-5p	-1.09516	0.0663201	0.267654	149.361	63.7178		cfa-mir-9-2-5p	-1.7097	0.111472	0.477301	116.875	41.7187		cfa-mir-125b-1-5p	-1.25302	0.0117498	0.0483047	1390.39	539.696
cfa-mir-92a-1-3p	0.899162	0.0669136	0.267654	1095.19	1861.75		cfa-mir-25-3p	0.69223	0.111897	0.477301	945.024	1677.48		cfa-mir-125b-2-5p	-1.28483	0.0125641	0.0502563	1356.65	514.172
cfa-mir-92a-2-3p	1.64307	0.0766171	0.298403	28.0214	80.4353		cfa-mir-155-5p	-1.4403	0.11196	0.477301	360.283	142.13		cfa-mir-542-3p	1.71532	0.0141829	0.052626	6.92314	20.9673
cfa-mir-224-5p	-0.869101	0.0825037	0.312683	310.389	153.112		cfa-mir-7-1-5p	1.06102	0.125624	0.521821	132.288	300.867		cfa-mir-99a-2-5p	-1.46933	0.0142504	0.052626	5370.66	1756.44
cfa-mir-106b-3p	1.38312	0.0845089	0.312683	36.2865	86.4312		cfa-mir-181a-2-3p	-0.817447	0.13705	0.527638	25.9301	16.6043		cfa-mir-192-5p	1.06631	0.0143433	0.052626	61.8318	124.175
cfa-mir-199-1-3p	-1.04239	0.0882233	0.315926	29.3357	13.4221		cfa-mir-374a-5p	0.655584	0.137939	0.527638	14.9709	26.0249		cfa-mir-27a-3p	1.1508	0.0149337	0.052626	185.983	395.077
cfa-mir-98-5p	0.61055	0.0921123	0.315926	72.8874	105.391		cfa-mir-217-5p	-1.4168	0.139915	0.527638	8.75903	4.26533		cfa-mir-9-2-3p	-2.12832	0.0149344	0.052626	94.5241	20.871
cfa-mir-125b-1-5p	-0.938275	0.0957295	0.315926	1390.39	666.49		cfa-mir-505-5p	0.855399	0.141618	0.527638	12.3718	25.2819		cfa-mir-452-5p	-1.254	0.0156836	0.0539807	149.361	58.4706
cfa-mir-27a-3p	1.09407	0.0969948	0.315926	185.983	370.696		cfa-mir-99a-1-5p	-0.686209	0.148084	0.527638	2641.21	1819.62		cfa-let-7e-5p	-1.24599	0.0179654	0.0600488	115.066	46.4346
cfa-let-7g-5p	0.843242	0.0981459	0.315926	2308.98	3971.96		cfa-mir-124-2-3p	-1.11919	0.149559	0.527638	8.99557	5.12536		cfa-mir-19b-1-3p	2.06566	0.0182581	0.0600488	6.3918	27.9738
cfa-mir-1839-5p	1.12277	0.0982393	0.315926	7.74167	16.4844		cfa-mir-99b-5p	-0.614727	0.150395	0.527638	382.917	280.808		cfa-mir-28-5p	1.1842	0.0194307	0.0614324	13.0028	27.5939
cfa-mir-450b-5p	-1.05822	0.100328	0.315926	25.1397	11.853		cfa-mir-423a-5p	0.511612	0.15308	0.527638	1784.67	2826.68		cfa-mir-99a-1-5p	-1.39204	0.0195576	0.0614324	5282.75	1819.62
cfa-mir-125a-5p	-1.0154	0.10404	0.320791	1597.44	757.434		cfa-mir-204-3p	-0.978652	0.16197	0.545252	17.2322	10.4423		cfa-mir-103-1-3p	1.21369	0.019924	0.0614324	10.642	24.2281
cfa-mir-99a-2-5p	-0.834535	0.113495	0.3428	5370.66	2677.6		cfa-mir-23a-3p	-1.62914	0.164922	0.545252	211.167	73.0574		cfa-mir-224-5p	-1.28281	0.0205086	0.0619442	310.389	118.709
cfa-mir-19b-1-3p	1.37657	0.12201	0.352224	6.3918	16.7916		cfa-mir-152-3p	0.938317	0.170907	0.551726	47.3521	105.801		cfa-mir-143-5p	-1.22187	0.0212099	0.0627814	26.8753	10.9117
cfa-mir-99a-1-5p	-0.828804	0.122678	0.352224	5282.75	2641.21		cfa-mir-124-1-3p	-1.40672	0.173691	0.551726	9.41026	4.6287		cfa-mir-9-3-3p	-2.22314	0.022832	0.0662576	25.5257	5.18597
cfa-mir-125b-2-5p	-0.919331	0.123755	0.352224	1356.65	657.144		cfa-mir-323-3p	-1.4265	0.177137	0.551812	20.8576	9.75152		cfa-mir-204-3p	-1.66728	0.0240737	0.0685176	34.186	10.4423
cfa-mir-499-5p	-0.828525	0.12732	0.355535	169.482	91.5376		cfa-mir-192-5p	0.737227	0.180531	0.551812	68.2847	124.175		cfa-mir-505-5p	1.50527	0.0275973	0.0770642	9.16083	25.2819
cfa-mir-338-5p	-1.18029	0.132356	0.362754	32.1564	13.4706		cfa-mir-20a-5p	0.672192	0.197706	0.585384	196.786	341.416		cfa-mir-125b-2-3p	-1.31921	0.0297012	0.0809003	28.4762	11.2563
cfa-mir-502-3p	1.00653	0.138535	0.367778	33.7087	61.9819		cfa-let-7d-5p	0.647925	0.198742	0.585384	168.043	286.525		cfa-mir-106b-3p	1.59496	0.0302646	0.0809003	36.2865	105.148
cfa-mir-199-2-3p	-0.779468	0.139159	0.367778	304.847	169.712		cfa-mir-24-1-3p	0.557027	0.204237	0.590829	165.692	268.045		cfa-mir-143-3p	-1.17997	0.0306109	0.0809003	1888.64	790.388
cfa-mir-10b-5p	-0.911454	0.143566	0.372767	1958.42	994.319		cfa-mir-125b-2-3p	-0.707095	0.208834	0.593528	15.801	11.2563		cfa-mir-379-5p	-1.53554	0.033921	0.0866486	27.1695	9.137
cfa-mir-125b-2-3p	-0.714001	0.162035	0.413468	28.4762	15.801		cfa-let-7c-5p	-0.590374	0.221474	0.594036	2032.94	1528.08		cfa-mir-9-1-3p	-2.09418	0.0342118	0.0866486	26.3614	5.72941
cfa-mir-107-3p	0.945203	0.168359	0.422325	13.7114	25.4882		cfa-mir-9-3-3p	-1.2733	0.230723	0.594036	10.6247	5.18597		cfa-mir-425-5p	2.25343	0.0345424	0.0866486	4.9899	27.6992
cfa-mir-30a-5p	-0.599385	0.176056	0.434272	4321.77	2596.39		cfa-mir-148a-5p	-0.672892	0.23378	0.594036	9.69581	6.71216		cfa-mir-125a-5p	-1.06645	0.0398349	0.0982594	1597.44	711.898
cfa-mir-500-3p	1.15062	0.181966	0.43483	16.2252	33.4729		cfa-mir-9-2-3p	-1.13357	0.236212	0.594036	39.2943	20.871		cfa-mir-485-5p	-1.45441	0.0406941	0.0987333	25.1968	9.0619
cfa-let-7f-5p	0.633929	0.183737	0.43483	1700.34	2570.35		cfa-mir-221-5p	-0.864292	0.243033	0.594036	40.0137	23.5921		cfa-let-7d-5p	1.25782	0.0433731	0.103536	122.647	286.525
cfa-mir-9-1-3p	-1.39064	0.185215	0.43483	26.3614	9.38678		cfa-mir-411-5p	-0.821969	0.247	0.594036	7.28458	4.87217		cfa-mir-99b-5p	-0.847022	0.0452838	0.106381	540.22	280.808
cfa-mir-361-5p	0.744767	0.190973	0.43483	13.8867	22.1753		cfa-let-7e-5p	-0.705296	0.247245	0.594036	67.8114	46.4346		cfa-mir-423a-5p	0.843989	0.0469816	0.107084	1673.55	2826.68
cfa-mir-126-5p	-0.833201	0.197817	0.43483	16.8855	9.14297		cfa-mir-199-2-3p	0.700343	0.248029	0.594036	169.712	313.373		cfa-mir-146b-5p	1.54894	0.0470303	0.107084	69.1839	186.394
cfa-mir-185-5p	0.551276	0.198261	0.43483	64.3302	87.2053		cfa-mir-19b-1-3p	0.654749	0.252164	0.594036	16.7916	27.9738		cfa-mir-195-3p	-1.29905	0.0584072	0.130974	14.9608	5.93467
cfa-mir-9-2-3p	-1.26053	0.205333	0.43483	94.5241	39.2943		cfa-mir-92a-1-3p	0.524594	0.255236	0.594036	1861.75	2967.02		cfa-mir-1468-5p	-1.58949	0.0613775	0.13558	14.5461	4.89599
cfa-mir-181b-1-5p	0.519589	0.208084	0.43483	44.4595	60.293		cfa-mir-30b-5p	-0.628408	0.256948	0.594036	57.3488	39.3914		cfa-mir-24-2-5p	1.13982	0.0644663	0.140309	8.32051	16.9681
cfa-mir-339-1-5p	0.618639	0.208731	0.43483	29.0657	41.957		cfa-mir-183-5p	-1.18889	0.261954	0.594036	26.0705	11.8643		cfa-mir-25-3p	1.13144	0.0671421	0.144015	824.616	1677.48
cfa-mir-543-3p	-1.14207	0.20981	0.43483	35.1517	15.1805		cfa-mir-199-1-3p	0.668599	0.26442	0.594036	13.4221	24.7453		cfa-let-7g-5p	0.839329	0.0821903	0.173774	2308.98	4048.28
cfa-mir-30d-5p	0.530999	0.210058	0.43483	2822.97	3715.05		cfa-mir-128-2-3p	-0.519904	0.265194	0.594036	260.832	202.574		cfa-mir-206-3p	-1.23009	0.0883524	0.184171	1801.92	737.339
cfa-mir-204-3p	-0.848149	0.211539	0.43483	34.186	17.2322		cfa-mir-181b-1-5p	-0.507678	0.266084	0.594036	60.293	46.5094		cfa-mir-30a-3p	-1.05057	0.089625	0.184229	40.3953	18.664
cfa-mir-140-3p	0.82093	0.215407	0.4365	85.2831	142.424		cfa-mir-205-5p	-1.50168	0.268537	0.594036	210.433	74.711		cfa-mir-140-5p	0.94764	0.092449	0.184929	42.8748	78.6707
cfa-mir-206-3p	-1.08003	0.22461	0.4365	1801.92	843.594		cfa-mir-30a-3p	-0.661668	0.27135	0.594036	26.09	18.664		cfa-mir-885-5p	-1.49662	0.0924646	0.184929	75.863	26.1193
cfa-mir-660-5p	0.86656	0.226184	0.4365	13.1089	23.1176		cfa-mir-26b-5p	0.398448	0.283875	0.605894	342.118	491.898		cfa-mir-30b-5p	0.917999	0.101943	0.201167	22.0349	39.3914
cfa-let-7e-5p	-0.727295	0.22625	0.4365	115.066	67.8114		cfa-mir-1838-3p	-0.888367	0.284246	0.605894	10.5527	6.15251		cfa-mir-339-1-5p	0.762647	0.107844	0.210012	29.0657	46.73
cfa-mir-378-3p	0.517731	0.227098	0.4365	834.862	1161.68		cfa-mir-24-2-3p	0.440636	0.301327	0.625745	173.934	260.198		cfa-mir-107-3p	0.75816	0.115626	0.219649	13.7114	21.9493
cfa-mir-199-3-3p	-0.637264	0.233803	0.443626	288.268	177.792		cfa-mir-574-3p	-0.513972	0.301517	0.625745	57.3228	44.59		cfa-mir-128-1-3p	-0.766218	0.11625	0.219649	372.35	212.686
cfa-mir-30a-3p	-0.51592	0.242888	0.455032	40.3953	26.09		cfa-mir-29a-3p	-0.430761	0.308562	0.625745	311.343	256.206		cfa-mir-128-2-3p	-0.743582	0.117245	0.219649	349.4	202.574
cfa-mir-99b-5p	-0.403808	0.246457	0.455945	540.22	382.917		cfa-mir-224-5p	-0.505563	0.311771	0.625745	153.112	118.709		cfa-mir-24-2-3p	0.75363	0.127686	0.23572	162.921	260.198
cfa-mir-16-2-5p	0.623362	0.25937	0.47391	19.6147	28.5867		cfa-mir-151-3p	-0.49652	0.315225	0.625745	187.765	147.699		cfa-mir-98-5p	0.776817	0.130418	0.23572	72.8874	120.32
cfa-mir-9-3-3p	-1.18161	0.263045	0.474763	25.5257	10.6247		cfa-mir-140-3p	0.60207	0.316735	0.625745	142.424	234.494		cfa-mir-155-5p	1.34981	0.131584	0.23572	56.119	142.13
cfa-mir-124-2-3p	0.889014	0.271106	0.477515	5.54915	8.99557		cfa-mir-885-5p	-0.786404	0.330241	0.644567	38.5787	26.1193		cfa-mir-34c-5p	-1.22118	0.132194	0.23572	209.216	85.7152
cfa-mir-10a-5p	-1.04598	0.274077	0.477515	3848.95	1515.83		cfa-mir-148a-3p	-0.381179	0.336448	0.648864	3319.69	2804.95		cfa-mir-24-1-3p	0.766012	0.149087	0.262678	166.318	268.045
cfa-mir-182-5p	1.17314	0.274248	0.477515	17.0656	37.2588		cfa-mir-221-3p	-0.696126	0.352472	0.67177	13.4782	8.5347		cfa-mir-486-5p	2.00346	0.159616	0.274926	2463.19	9073.01
cfa-mir-26a-1-5p	-0.45942	0.28408	0.488882	2089.32	1471.7		cfa-mir-125b-2-5p	-0.535432	0.357745	0.673891	657.144	514.172		cfa-mir-148a-3p	-0.711826	0.159754	0.274926	5048.56	2804.95
cfa-mir-128-1-3p	-0.557502	0.295295	0.50234	372.35	250.382		cfa-mir-125b-1-5p	-0.493004	0.372048	0.692779	666.49	539.696		cfa-let-7f-5p	0.805389	0.161695	0.275067	1700.34	2937.88
cfa-let-7d-5p	0.506406	0.30339	0.510246	122.647	168.043		cfa-mir-199-3-3p	0.529898	0.376435	0.692982	177.792	290.943		cfa-mir-204-5p	-0.732846	0.16456	0.27676	1241.5	695.726
cfa-mir-183-5p	1.07926	0.308165	0.512454	13.0245	26.0705		cfa-mir-9-1-3p	-0.92824	0.393832	0.713822	9.38678	5.72941		cfa-mir-185-5p	0.538018	0.182004	0.302658	64.3302	88.2013
cfa-mir-885-5p	-0.958555	0.317724	0.52248	75.863	38.5787		cfa-mir-143-5p	0.406309	0.39795	0.713822	7.59583	10.9117		cfa-mir-148a-5p	-0.744139	0.189698	0.311947	11.4022	6.71216
cfa-mir-148a-3p	-0.448981	0.331703	0.539474	5048.56	3319.69		cfa-mir-142-5p	0.474178	0.401513	0.713822	446.176	675.407		cfa-mir-181a-2-3p	-0.639147	0.192382	0.312886	27.3483	16.6043
cfa-mir-26a-2-5p	-0.396155	0.353092	0.564089	2085.81	1533.9		cfa-mir-128-1-3p	-0.39395	0.40538	0.713822	250.382	212.686		cfa-mir-10b-5p	-0.520523	0.210676	0.338914	1958.42	1308.3
cfa-mir-181b-2-5p	0.403117	0.358611	0.564089	51.7316	64.9022		cfa-mir-106b-5p	0.594061	0.42253	0.735684	8.46023	12.8457		cfa-mir-323-3p	-0.885792	0.263071	0.416228	17.2049	9.75152
cfa-mir-505-5p	0.500961	0.359245	0.564089	9.16083	12.3718		cfa-mir-378-3p	-0.431175	0.431824	0.735684	1161.68	950.472		cfa-let-7b-5p	-0.507473	0.264361	0.416228	4143.69	2726.64
cfa-mir-9-1-5p	-0.919786	0.362084	0.564089	222.097	118.153		cfa-mir-28-3p	-0.622369	0.438099	0.735684	13.5285	8.83105		cfa-mir-26a-2-5p	-0.492373	0.284268	0.440837	2085.81	1448.65
cfa-mir-205-5p	1.42028	0.371057	0.572046	76.4381	210.433		cfa-mir-24-2-5p	0.414127	0.441521	0.735684	11.4829	16.9681		cfa-mir-193a-5p	0.489336	0.285948	0.440837	62.4204	84.3998
cfa-mir-126-3p	-0.445643	0.385606	0.588348	255.466	184.014		cfa-mir-504-5p	-0.683055	0.443876	0.735684	8.65888	6.30275		cfa-mir-451-5p	1.56983	0.29081	0.443711	380.515	1032.37
cfa-mir-9-3-5p	-0.81348	0.395262	0.596926	206.227	118.456		cfa-mir-21-5p	-0.672191	0.447198	0.735684	65598	44882.4		cfa-mir-146a-5p	-0.513136	0.298856	0.451333	920.846	618.412
cfa-mir-128-2-3p	-0.402014	0.427212	0.636032	349.4	260.832		cfa-mir-1839-5p	-0.522949	0.449584	0.735684	16.4844	12.1489		cfa-mir-182-5p	0.62026	0.313441	0.465282	17.0656	23.6368
cfa-mir-101-1-3p	-0.255501	0.429751	0.636032	172.462	135.108		cfa-mir-182-5p	-0.71433	0.461756	0.748045	37.2588	23.6368		cfa-mir-129-1-5p	0.649608	0.31438	0.465282	33.3013	49.5522
cfa-mir-9-2-5p	-0.824641	0.4373	0.640796	205.831	116.875		cfa-mir-23b-3p	-0.596533	0.489014	0.781135	15.4642	10.4852		cfa-mir-26a-1-5p	-0.449217	0.324202	0.472187	2089.32	1493.34
cfa-mir-335-5p	-0.728364	0.451985	0.655821	15.6923	8.27807		cfa-mir-216b-5p	-0.610307	0.491826	0.781135	13.6094	11.3264		cfa-mir-26b-5p	0.386501	0.325426	0.472187	388.837	491.898
cfa-mir-127-3p	-0.443789	0.456542	0.656002	107.02	76.8675		cfa-mir-181b-2-5p	-0.328541	0.501236	0.788351	64.9022	57.2088		cfa-mir-181a-2-5p	0.373942	0.350957	0.504288	201.568	247.751
cfa-mir-25-3p	0.363571	0.469281	0.659842	824.616	945.024		cfa-mir-122-5p	-0.705742	0.51777	0.79769	9.00747	6.66401		cfa-mir-122-5p	-0.9454	0.356296	0.507037	12.6981	6.66401
cfa-mir-1271-5p	0.279216	0.47006	0.659842	56.5033	63.8176		cfa-mir-28-5p	-0.360071	0.519415	0.79769	33.1255	27.5939		cfa-mir-27b-3p	0.451233	0.367652	0.518214	10.008	13.0754
cfa-mir-29a-3p	0.305263	0.47259	0.659842	273.079	311.343		cfa-mir-22-3p	-0.236912	0.527102	0.79769	300.299	281.055		cfa-mir-499-5p	-0.554696	0.374108	0.522339	169.482	110.341
cfa-mir-30e-5p	-0.198516	0.50644	0.688317	775.453	633.716		cfa-mir-191-5p	0.276646	0.539833	0.79769	2508.1	3324.86		cfa-mir-126-5p	-0.573946	0.380824	0.526747	16.8855	10.8566
cfa-mir-181d-5p	-0.467144	0.509342	0.688317	24.2701	17.18		cfa-mir-145-5p	-0.378198	0.541952	0.79769	46.0769	37.6757		cfa-mir-22-3p	-0.303076	0.44281	0.606813	365.186	281.055
cfa-mir-423a-5p	0.212418	0.510834	0.688317	1673.55	1784.67		cfa-mir-148b-3p	-0.373798	0.541978	0.79769	45.1907	37.3892		cfa-mir-500-3p	-0.502399	0.452224	0.614029	16.2252	11.2588
cfa-mir-124-3-3p	0.692149	0.511587	0.688317	7.83972	11.1611		cfa-mir-193a-5p	0.22495	0.551154	0.79769	65.9102	84.3998		cfa-mir-195-5p	0.503834	0.459491	0.618225	10.7693	14.722
cfa-mir-320-3p	-0.208391	0.522995	0.697327	945.046	779.23		cfa-let-7a-1-5p	0.255751	0.552331	0.79769	1426.76	1863.73		cfa-mir-186-5p	0.284108	0.46832	0.624427	878.391	998.437
cfa-mir-22-3p	-0.196347	0.555701	0.73432	365.186	300.299		cfa-mir-16-1-5p	0.309891	0.55274	0.79769	39.8993	53.2945		cfa-mir-151-3p	-0.345608	0.473129	0.625206	201.336	147.699
cfa-mir-30c-2-5p	0.21127	0.568091	0.740134	425.723	474.937		cfa-mir-143-3p	-0.229371	0.56814	0.79769	848.386	790.388		cfa-mir-660-5p	-0.424611	0.479711	0.628294	13.1089	9.81578
cfa-mir-450a-5p	-0.386189	0.570103	0.740134	25.1789	17.7444		cfa-mir-92a-2-3p	0.37686	0.570241	0.79769	80.4353	112.212		cfa-mir-30c-2-5p	0.26407	0.508434	0.660072	425.723	498.834
cfa-mir-122-5p	-0.451349	0.60905	0.782416	12.6981	9.00747		cfa-let-7a-2-5p	0.235658	0.578635	0.79769	1423.8	1837.09		cfa-mir-181a-1-5p	0.243427	0.52605	0.674758	211.712	238.818
cfa-mir-486-5p	-0.722611	0.613245	0.782416	2463.19	1309.51		cfa-mir-1271-5p	-0.240367	0.583603	0.79769	63.8176	59.4637		cfa-mir-181d-5p	-0.370556	0.528865	0.674758	24.2701	18.6986
cfa-mir-574-3p	0.252813	0.629385	0.796145	53.0149	57.3228		cfa-mir-26a-2-5p	-0.197775	0.589635	0.79769	1533.9	1448.65		cfa-mir-378-3p	0.256895	0.606841	0.767628	834.862	950.472
cfa-let-7a-2-5p	-0.190817	0.644418	0.808253	1670.25	1423.8		cfa-mir-146b-5p	-0.389662	0.597498	0.79769	237.602	186.394		cfa-mir-30c-1-5p	0.198416	0.625459	0.784474	446.944	500.746
cfa-mir-1-2-3p	-0.310331	0.655552	0.815308	374.947	300.302		cfa-mir-574-5p	-0.270946	0.600157	0.79769	24.2394	22.1894		cfa-let-7a-1-5p	0.229038	0.655241	0.814922	1611.22	1863.73
cfa-mir-24-2-3p	0.14969	0.670732	0.820957	162.921	173.934		cfa-mir-218-2-5p	0.326563	0.60067	0.79769	5.03518	7.4861		cfa-mir-152-3p	-0.247704	0.663428	0.818228	133.371	105.801
cfa-mir-451-5p	-0.688101	0.671188	0.820957	380.515	206.22		cfa-mir-452-5p	-0.288851	0.602706	0.79769	63.7178	58.4706		cfa-mir-532-5p	0.160672	0.675622	0.82638	151.549	158.444
cfa-mir-485-5p	0.378236	0.706697	0.856731	25.1968	31.7908		cfa-mir-423a-3p	0.168592	0.603845	0.79769	524.185	647.299		cfa-mir-30d-5p	-0.148098	0.703807	0.848577	2822.97	2367.46
cfa-mir-30c-1-5p	0.124263	0.721892	0.856731	446.944	470.058		cfa-mir-181a-2-5p	0.18669	0.605654	0.79769	196.597	247.751		cfa-mir-181b-2-5p	0.206722	0.705236	0.848577	51.7316	57.2088
cfa-mir-193a-5p	0.142144	0.728454	0.856731	62.4204	65.9102		cfa-mir-27b-3p	0.252587	0.622979	0.813892	10.5107	13.0754		cfa-mir-574-5p	-0.16442	0.711156	0.848799	26.0149	22.1894
cfa-mir-192-5p	0.182697	0.738635	0.856731	61.8318	68.2847		cfa-mir-107-3p	-0.282605	0.640584	0.830196	25.4882	21.9493		cfa-mir-199-1-3p	-0.209516	0.725421	0.857485	29.3357	24.7453
cfa-let-7a-1-5p	-0.136297	0.739088	0.856731	1611.22	1426.76		cfa-mir-10b-5p	0.254444	0.653292	0.835376	994.319	1308.3		cfa-mir-30e-5p	-0.16411	0.730021	0.857485	775.453	671.515
cfa-mir-26b-5p	-0.10389	0.7436	0.856731	388.837	342.118		cfa-mir-150-5p	-0.534654	0.654894	0.835376	436.74	344.009		cfa-mir-1271-5p	0.140859	0.752907	0.85975	56.5033	59.4637
cfa-mir-181a-1-5p	0.107898	0.744172	0.856731	211.712	214.074		cfa-mir-1307-3p	-0.287163	0.67527	0.848635	35.8621	31.1224		cfa-mir-1-1-3p	-0.243882	0.754492	0.85975	365.868	300.142
cfa-mir-1-1-3p	-0.211513	0.760862	0.856731	365.868	314.42		cfa-mir-125a-5p	-0.285099	0.675765	0.848635	757.434	711.898		cfa-mir-574-3p	-0.1541	0.756206	0.85975	53.0149	44.59
cfa-mir-323-3p	0.293229	0.762993	0.856731	17.2049	20.8576		cfa-mir-126-3p	0.183721	0.687005	0.856114	184.014	230.229		cfa-mir-181b-1-5p	0.130034	0.760522	0.85975	44.4595	46.5094
cfa-mir-148a-5p	-0.1737	0.766337	0.856731	11.4022	9.69581		cfa-mir-206-3p	-0.338532	0.705085	0.871938	843.594	737.339		cfa-let-7a-2-5p	0.155773	0.761538	0.85975	1670.25	1837.09
cfa-mir-204-5p	0.170641	0.775264	0.856731	1241.5	1311.95		cfa-mir-103-1-3p	-0.206704	0.724285	0.888896	26.5968	24.2281		cfa-mir-374a-5p	-0.125064	0.766804	0.85975	29.4916	26.0249
cfa-mir-145-5p	0.181515	0.776577	0.856731	41.8858	46.0769		cfa-mir-185-5p	-0.123054	0.759686	0.923823	87.2053	88.2013		cfa-mir-129-2-5p	0.188193	0.786681	0.875404	38.0635	41.0952
cfa-mir-504-5p	-0.296844	0.778043	0.856731	12.012	8.65888		cfa-let-7b-5p	0.121411	0.777724	0.923823	2256.08	2726.64		cfa-mir-1-2-3p	-0.198068	0.798978	0.882454	374.947	316.813
cfa-mir-186-5p	0.111002	0.781478	0.856731	878.391	857.844		cfa-mir-197-3p	0.215382	0.785693	0.923823	9.64241	11.6348		cfa-mir-199-2-3p	0.125581	0.806142	0.882791	304.847	313.373
cfa-mir-129-1-5p	0.193176	0.807647	0.874586	33.3013	37.561		cfa-mir-106b-3p	0.16602	0.786525	0.923823	86.4312	105.148		cfa-mir-126-3p	-0.109795	0.811213	0.882791	255.466	230.229
cfa-mir-101-2-3p	-0.0828649	0.809583	0.874586	164.528	145.155		cfa-mir-26a-1-5p	-0.0957243	0.793851	0.923823	1471.7	1493.34		cfa-mir-145-5p	-0.083434	0.859289	0.923669	41.8858	37.6757
cfa-mir-181a-2-5p	0.0715165	0.83062	0.89081	201.568	196.597		cfa-mir-379-5p	-0.141905	0.794701	0.923823	8.5191	9.137		cfa-mir-199-3-3p	0.0930843	0.863833	0.923669	288.268	290.943
cfa-mir-34c-5p	0.188184	0.846307	0.901104	209.216	240.167		cfa-mir-425-5p	0.154325	0.796408	0.923823	23.2769	27.6992		cfa-mir-502-3p	-0.0735021	0.8675	0.923669	33.7087	30.5809
cfa-mir-24-1-3p	0.0554346	0.879493	0.92975	166.318	165.692		cfa-mir-101-1-3p	0.0946095	0.805714	0.923823	135.108	159.815		cfa-mir-320-3p	-0.0561186	0.896313	0.947531	945.046	857.162
cfa-mir-216b-5p	-0.118851	0.895907	0.938258	16.676	13.6094		cfa-mir-22-5p	-0.14411	0.81153	0.923823	13.9591	14.5561		cfa-mir-183-5p	0.0806825	0.909094	0.951456	13.0245	11.8643
cfa-mir-22-5p	0.0585328	0.90022	0.938258	14.1675	13.9591		cfa-mir-129-1-5p	0.18099	0.818318	0.923823	37.561	49.5522		cfa-mir-22-5p	0.0661399	0.912884	0.951456	14.1675	14.5561
cfa-mir-140-5p	-0.0436345	0.922627	0.954887	42.8748	39.4837		cfa-let-7g-5p	-0.112516	0.819456	0.923823	3971.96	4048.28		cfa-mir-101-2-3p	0.0285043	0.938266	0.971073	164.528	158.085
cfa-mir-124-1-3p	-0.10318	0.932381	0.95828	11.4716	9.41026		cfa-mir-186-5p	0.0802312	0.822824	0.923823	857.844	998.437		cfa-mir-361-3p	-0.04103	0.950673	0.973469	21.6427	20.6831
cfa-mir-151-3p	0.0266085	0.946182	0.964561	201.336	187.765		cfa-mir-499-5p	0.144266	0.826878	0.923823	91.5376	110.341		cfa-mir-101-1-3p	-0.0207248	0.957434	0.973469	172.462	159.815
cfa-mir-129-2-5p	-0.0474553	0.951526	0.964561	38.0635	36.1555		cfa-mir-30c-2-5p	-0.0771101	0.836159	0.927792	474.937	498.834		cfa-mir-361-5p	-0.0264545	0.960314	0.973469	13.8867	13.2195
cfa-mir-181a-2-3p	0.0167015	0.971638	0.978248	27.3483	25.9301		cfa-mir-1-1-3p	-0.169811	0.854358	0.941538	314.42	300.142		cfa-mir-29a-3p	-0.0145618	0.972925	0.979543	273.079	256.206
cfa-mir-574-5p	0.0130957	0.979145	0.979145	26.0149	24.2394		cfa-mir-30c-1-5p	-0.0550559	0.880855	0.958798	470.058	500.746		cfa-mir-205-5p	-0.0120076	0.99044	0.99044	76.4381	74.711
							cfa-mir-126-5p	0.0783378	0.887012	0.958798	9.14297	10.8566
							cfa-mir-30e-5p	-0.060761	0.891081	0.958798	633.716	671.515
							cfa-mir-181d-5p	-0.087527	0.893695	0.958798	17.18	18.6986
							cfa-mir-98-5p	0.0538532	0.909253	0.963117	105.391	120.32
							cfa-let-7f-5p	0.056137	0.90961	0.963117	2570.35	2937.88
							cfa-mir-339-1-5p	0.0349768	0.939211	0.983992	41.957	46.73
							cfa-mir-340-5p	-0.0294458	0.945362	0.983992	256.586	273.666
							cfa-mir-181a-1-5p	0.0220447	0.952973	0.983992	214.074	238.818
							cfa-mir-101-2-3p	-0.0156481	0.966515	0.983992	145.155	158.085
							cfa-mir-320-3p	-0.0157869	0.967488	0.983992	779.23	857.162
							cfa-mir-374b-5p	-0.034089	0.970774	0.983992	14.6579	14.5542
							cfa-mir-129-2-5p	-0.0225206	0.974411	0.983992	36.1555	41.0952
							cfa-mir-1-2-3p	-0.0220046	0.980603	0.983992	300.302	316.813
							cfa-mir-27a-3p	-0.0105417	0.983992	0.983992	370.696	395.077
log2FC, Fold change in the log2 scale; q-value = p-value corrected for multiple testing with the false discovery rate (FDR) approach. Any observed miRNA upregulation (positive log2FC) implies an overexpression of the miRNA in the SRMA or MUO group with respect to the Control group, and vice versa. For the MUO vs. SRMA contrast, any observed miRNA upregulation (positive log2FC) implies an overexpr…

## Sheet: Table_S5
Table S5. Comparison between dog groups using qPCR data.
Control vs. MUO					MUO vs. SRMA					Control vs. SRMA
miRNA	FC	p-value	q-value		miRNA	FC	p-value	q-value		miRNA	FC	p-value	q-value
miR-191-5p	5.88068	0.00107142	0.0128571		miR-99a-1-5p	-1.80811	0.00712586	0.0855103		miR-142-5p	5.79447	0.0002037	0.0024444
miR-142-5p	5.16791	0.00444191	0.0266514		miR-125b-1-5p	-1.63537	0.01754	0.104121		miR-191-5p	6.30114	0.00079972	0.00479832
miR-143-3p	-1.35933	0.0190365	0.068375		miR-30a-5p	-2.15935	0.0260303	0.104121		miR-92a-1-3p	4.70991	0.00462154	0.0184862
miR-92a-1-3p	3.83491	0.0227917	0.068375		miR-146a-5p	-1.56317	0.176603	0.517465		miR-99a-1-5p	-1.57618	0.0295269	0.0885807
miR-21-5p	1.84518	0.133622	0.233002		miR-10a-5p	-1.48172	0.21561	0.517465		miR-21-5p	1.70286	0.0408571	0.0980569
miR-320-3p	1.62798	0.143571	0.233002		miR-9-5p	-1.43929	0.261851	0.523702		miR-320-3p	1.88495	0.0613625	0.110198
miR-146a-5p	1.62463	0.147646	0.233002		miR-92a-1-3p	1.22817	0.404522	0.693466		miR-125b-1-5p	-1.45366	0.0664754	0.110198
miR-30a-5p	1.46384	0.155334	0.233002		miR-142-5p	1.12124	0.5558	0.788628		miR-143-3p	-1.37329	0.0734657	0.110198
miR-99a-1-5p	1.14715	0.331636	0.442181		miR-320-3p	1.15784	0.591471	0.788628		miR-9-5p	-1.43186	0.146321	0.195095
miR-125b-1-5p	1.125	0.441227	0.529472		miR-191-5p	1.0715	0.730367	0.856375		miR-30a-5p	-1.47512	0.257795	0.309354
miR-10a-5p	1.19626	0.587653	0.641076		miR-21-5p	-1.08358	0.785011	0.856375		miR-10a-5p	-1.23863	0.509485	0.555802
miR-9-5p	1.00519	0.984288	0.984288		miR-143-3p	-1.01027	0.955191	0.955191		miR-146a-5p	1.03932	0.855384	0.855384

## Sheet: Table_S6
Table S6. Pathway enrichment analysis for selected miRNAs.
miR-142-5p
KEGG ID	KEGG Term	Term p-value	Term q-value	% Associated Genes	Nº Genes	Associated Genes Found
KEGG:04350	TGF-beta signaling pathway	0.000139692	0.00153661	8.51064	8	BAMBI, BMP2, RGMA, RGMB, ROCK1, SMAD2, SMURF1, TGFBR2
KEGG:04360	Axon guidance	0.000725589	0.00399074	5.52486	10	ARHGEF12, CAMK2A, NFATC3, PLXNA2, RGMA, ROBO1, ROCK1, ROCK2, SLIT1, SRGAP1
KEGG:04140	Autophagy	0.00174749	0.00640745	5.83942	8	ATG16L1, ATG2B, ATG7, BECN1, ERN1, PTEN, ULK1, VMP1
KEGG:04010	MAPK signaling pathway	0.00301791	0.00829925	4.08163	12	CACNG7, DUSP2, FGF7, KIT, KITLG, NFATC3, PDGFRA, RAP1A, RPS6KA3, RPS6KA4, RPS6KA5, TGFBR2
KEGG:05017	Spinocerebellar ataxia	0.00521614	0.0114755	6.12245	6	ATG2B, BECN1, ERN1, GRIN2B, PUM2, ULK1
KEGG:04810	Regulation of actin cytoskeleton	0.0079771	0.0146247	4.22535	9	ACTN4, ARHGAP35, ARHGEF12, DIAPH2, FGF7, NCKAP1, PDGFRA, ROCK1, ROCK2
KEGG:05135	Yersinia infection	0.0135548	0.0213004	5	6	ACTR3, ARHGEF12, NFATC3, ROCK1, ROCK2, RPS6KA3
KEGG:04611	Platelet activation	0.0157249	0.0216218	4.83871	6	ARHGAP35, ARHGEF12, PRKG1, RAP1A, ROCK1, ROCK2
KEGG:04510	Focal adhesion	0.0160115	0.0195696	4.0201	8	ACTN4, ARHGAP35, PDGFRA, PTEN, RAP1A, RAPGEF1, ROCK1, ROCK2
KEGG:04670	Leukocyte transendothelial migration	0.0372415	0.0409656	4.42478	5	ACTN4, ARHGAP35, RAP1A, ROCK1, ROCK2
KEGG:04722	Neurotrophin signaling pathway	0.0449085	0.0449085	4.20168	5	CAMK2A, RAP1A, RAPGEF1, RPS6KA3, RPS6KA5
KEGG:04919	Thyroid hormone signaling pathway	0.0449085	0.0449085	4.20168	5	MED12L, MED14, MED17, NCOA3, PFKP
miR-92a-3p
KEGG ID	KEGG Term	Term p-value	Term q-value	% Associated Genes	Nº Genes	Associated Genes Found
KEGG:04929	GnRH secretion	1.7564e-05	0.00217794	18.75	12	CACNA1C, CACNA1H, CACNA1I, GNAQ, HCN2, ITPR1, KCNJ3, KCNN3, PIK3CA, PIK3CB, PIK3R3, TRPC4
KEGG:05017	Spinocerebellar ataxia	2.09745e-05	0.00130042	15.3061	15	ATG14, ATP2A2, ATXN1, ATXN1L, ATXN3, CIC, GNAQ, GRIA1, ITPR1, PIK3CA, PIK3CB, PIK3R3, RBPJ, RORA, SP1
KEGG:04068	FoxO signaling pathway	5.40486e-05	0.00223401	12.9771	17	BCL2L11, C8orf44-SGK3, FBXO32, FOXG1, IRS2, KLF2, NLK, PIK3CA, PIK3CB, PIK3R3, PRKAB2, PTEN, RBL2, S1PR1, SETD7, SGK3, TGFB2
KEGG:04810	Regulation of actin cytoskeleton	5.52805e-05	0.00171369	10.7981	23	ABI2, ARPC2, CDC42, CFL2, CHRM2, IQGAP2, ITGA5, ITGA6, ITGA8, ITGAV, MYH9, MYLK, PIK3CA, PIK3CB, PIK3R3, PIKFYVE, PIP4K2C, PIP5K1C, PPP1R12A, PPP1R12C, SLC9A1, VCL, WASL
KEGG:04927	Cortisol synthesis and secretion	0.000105159	0.00260794	16.9231	11	ADCY3, CACNA1C, CACNA1H, CACNA1I, CREB1, CREB3L2, GNAQ, ITPR1, KCNK3, PDE8A, SP1
KEGG:04024	cAMP signaling pathway	0.000189755	0.0039216	10.1852	22	ACOX1, ADCY3, ADRB1, ATP2A2, CACNA1C, CALM3, CAMK2A, CHRM2, CREB1, CREB3L2, GRIA1, HCN2, HHIP, PDE10A, PDE3B, PIK3CA, PIK3CB, PIK3R3, PPP1R12A, RAP1A, RAP1B, SLC9A1
KEGG:04713	Circadian entrainment	0.000294312	0.00521353	13.4021	13	ADCY3, CACNA1C, CACNA1H, CACNA1I, CALM3, CAMK2A, CREB1, GNAQ, GRIA1, ITPR1, KCNJ3, PER2, RYR3
KEGG:04211	Longevity regulating pathway	0.000472911	0.00733012	13.4831	12	ADCY3, APPL1, CREB1, CREB3L2, IRS2, PIK3CA, PIK3CB, PIK3R3, PRKAB2, RPS6KB1, SESN3, TSC1
KEGG:04350	TGF-beta signaling pathway	0.000781459	0.0107668	12.766	12	BMP7, BMPR1A, BMPR2, FBN1, FST, RPS6KB1, SMAD6, SMAD7, SMURF1, SP1, TGFB2, TGIF1
KEGG:04931	Insulin resistance	0.000841784	0.0104381	12.037	13	CREB1, CREB3L2, GFPT2, IRS2, PIK3CA, PIK3CB, PIK3R3, PPARGC1B, PPP1R3D, PRKAB2, PRKCE, PTEN, RPS6KB1
KEGG:04371	Apelin signaling pathway	0.000941638	0.0106148	10.9489	15	ADCY3, CALM3, GNAQ, ITPR1, KLF2, MEF2D, MYLK, NRF1, PDE3B, PRKAB2, PRKCE, RPS6KB1, RYR3, SLC9A1, SPHK2
KEGG:04925	Aldosterone synthesis and secretion	0.00113594	0.011738	12.2449	12	ADCY3, CACNA1C, CACNA1H, CACNA1I, CALM3, CAMK2A, CREB1, CREB3L2, GNAQ, ITPR1, KCNK3, PRKCE
KEGG:04934	Cushing syndrome	0.0012181	0.0116188	10.3226	16	ADCY3, CACNA1C, CACNA1H, CACNA1I, CAMK2A, CREB1, CREB3L2, E2F3, FZD10, GNAQ, ITPR1, KCNK3, PDE8A, RAP1A, RAP1B, SP1
KEGG:04070	Phosphatidylinositol signaling system	0.00124284	0.011008	12.1212	12	CALM3, IMPA2, ITPR1, PIK3CA, PIK3CB, PIK3R3, PIKFYVE, PIP4K2C, PIP5K1C, PPIP5K2, PTEN, SYNJ1
KEGG:04922	Glucagon signaling pathway	0.00224855	0.0185881	11.3208	12	CALM3, CAMK2A, CREB1, CREB3L2, GNAQ, ITPR1, PDE3B, PDHB, PGAM1, PRKAB2, SIK1, SIK2
KEGG:04666	Fc gamma R-mediated phagocytosis	0.00239333	0.0185483	11.828	11	ARPC2, CDC42, CFL2, PIK3CA, PIK3CB, PIK3R3, PIP5K1C, PLPP3, PRKCE, RPS6KB1, SPHK2
KEGG:04360	Axon guidance	0.00243314	0.0177476	9.39227	17	BMP7, BMPR2, CAMK2A, CDC42, CFL2, DCC, EPHA8, LRRC4, PIK3CA, PIK3CB, PIK3R3, RGS3, ROBO1, ROBO2, SEMA3A, SEMA6D, TRPC4
KEGG:04923	Regulation of lipolysis in adipocytes	0.00284561	0.0196031	14.2857	8	ADCY3, ADRB1, IRS2, MGLL, PDE3B, PIK3CA, PIK3CB, PIK3R3
KEGG:04915	Estrogen signaling pathway	0.00284693	0.0185799	10.1449	14	ADCY3, CALM3, CREB1, CREB3L2, EBAG9, GNAQ, ITPR1, KCNJ3, NCOA1, NCOA3, PIK3CA, PIK3CB, PIK3R3, SP1
KEGG:05414	Dilated cardiomyopathy (DCM)	0.00308042	0.0190986	11.4583	11	ACTC1, ADCY3, ADRB1, ATP2A2, CACNA1C, DAG1, ITGA5, ITGA6, ITGA8, ITGAV, TGFB2
KEGG:05202	Transcriptional misregulation in cancer	0.00323774	0.0191181	9.13978	17	AFF1, BCL11B, BMP2K, DUSP6, ELK4, H3-3B, H3-5, HMGA2, KLF3, MITF, NR4A3, PAX3, PAX5, PER2, RUNX1T1, SLC45A3, SP1
KEGG:05205	Proteoglycans in cancer	0.00382293	0.0215474	8.78049	18	CAMK2A, CDC42, FRS2, FZD10, HOXD10, ITGA5, ITGAV, ITPR1, PIK3CA, PIK3CB, PIK3R3, PPP1R12A, PPP1R12C, RPS6KB1, SDC2, SLC9A1, TGFB2, TWIST1
KEGG:04725	Cholinergic synapse	0.00383898	0.0206971	10.6195	12	ADCY3, CACNA1C, CAMK2A, CHRM2, CREB1, CREB3L2, GNAQ, ITPR1, KCNJ3, PIK3CA, PIK3CB, PIK3R3
KEGG:04914	Progesterone-mediated oocyte maturation	0.00391795	0.0202427	11.1111	11	ADCY3, AURKA, CDC27, CPEB1, CPEB2, CPEB3, CPEB4, PDE3B, PIK3CA, PIK3CB, PIK3R3
KEGG:04724	Glutamatergic synapse	0.00412615	0.0204657	10.5263	12	ADCY3, CACNA1C, GLUL, GNAQ, GRIA1, GRIK3, GRM2, GRM7, ITPR1, KCNJ3, SLC17A6, SLC1A1
KEGG:05100	Bacterial invasion of epithelial cells	0.00440904	0.0210277	12.3288	9	ARPC2, CD2AP, CDC42, ITGA5, PIK3CA, PIK3CB, PIK3R3, VCL, WASL
KEGG:05410	Hypertrophic cardiomyopathy (HCM)	0.00583939	0.0268179	11.1111	10	ACTC1, ATP2A2, CACNA1C, DAG1, ITGA5, ITGA6, ITGA8, ITGAV, PRKAB2, TGFB2
KEGG:04022	cGMP-PKG signaling pathway	0.00648247	0.0287081	8.98204	15	ADCY3, ADRB1, ATP2A2, CACNA1C, CALM3, CREB1, CREB3L2, GNAQ, IRS2, ITPR1, MEF2D, MYLK, PDE3B, PPP1R12A, PRKCE
KEGG:04721	Synaptic vesicle cycle	0.00684078	0.0292502	11.5385	9	ATP6V1B2, CPLX1, CPLX2, NSF, SLC17A6, SLC1A1, SLC32A1, SLC6A1, SYT1
KEGG:04392	Hippo signaling pathway	0.00785894	0.0324836	17.2414	5	DCHS2, LATS2, NF2, TEAD1, WWC1
KEGG:04120	Ubiquitin mediated proteolysis	0.00833784	0.0333513	9.28571	13	CDC27, CUL3, FBXW7, HERC2, HERC3, NEDD4L, PIAS4, SMURF1, TRIP12, UBE2G1, UBE2W, UBE2Z, WWP2
KEGG:04720	Long-term potentiation	0.00861402	0.0333793	11.9403	8	CACNA1C, CALM3, CAMK2A, GNAQ, GRIA1, ITPR1, RAP1A, RAP1B
KEGG:05206	MicroRNAs in cancer	0.00929168	0.0349142	7.41935	23	BCL2L11, BMPR2, DDIT4, DNMT3A, E2F3, EZH2, FOXP1, HMGA2, HOXD10, IRS2, ITGA5, MMP16, NOTCH1, PIK3CA, PIK3CB, PIK3R3, PRKCE, PTEN, SLC45A3, SOX4, TGFB2, ZEB2, ZFPM2
KEGG:04550	Signaling pathways regulating pluripotency of stem cells	0.00989016	0.03607	9.09091	13	BMPR1A, BMPR2, FZD10, HAND1, JARID2, KLF4, PCGF3, PIK3CA, PIK3CB, PIK3R3, REST, TBX3, ZFHX3
KEGG:04924	Renin secretion	0.0102405	0.0362808	11.5942	8	ADRB1, CACNA1C, CALM3, CREB1, GNAQ, ITPR1, PDE3B, PTGER4
KEGG:04750	Inflammatory mediator regulation of TRP channels	0.0120293	0.0414344	10	10	ADCY3, CALM3, CAMK2A, GNAQ, ITPR1, PIK3CA, PIK3CB, PIK3R3, PRKCE, PTGER4
KEGG:04510	Focal adhesion	0.0139213	0.0466553	8.0402	16	CDC42, ITGA5, ITGA6, ITGA8, ITGAV, MYLK, PIK3CA, PIK3CB, PIK3R3, PIP5K1C, PPP1R12A, PPP1R12C, PTEN, RAP1A, RAP1B, VCL
KEGG:04930	Type II diabetes mellitus	0.0145226	0.0473895	13.0435	6	CACNA1C, IRS2, PIK3CA, PIK3CB, PIK3R3, PRKCE
KEGG:04919	Thyroid hormone signaling pathway	0.0151054	0.0480275	9.2437	11	ATP2A2, ITGAV, KAT2B, NCOA1, NCOA3, NOTCH1, PIK3CA, PIK3CB, PIK3R3, SLC16A10, SLC9A1
KEGG:04935	Growth hormone synthesis, secretion and action	0.0151054	0.0480275	9.2437	11	ADCY3, CACNA1C, CREB1, CREB3L2, GNAQ, IRS2, ITPR1, MAP2K4, PIK3CA, PIK3CB, PIK3R3
KEGG:00562	Inositol phosphate metabolism	0.0152929	0.0474079	10.8108	8	IMPA2, PIK3CA, PIK3CB, PIKFYVE, PIP4K2C, PIP5K1C, PTEN, SYNJ1
KEGG:04727	GABAergic synapse	0.0156851	0.0474378	10.1124	9	ADCY3, CACNA1C, GABRA3, GLUL, NSF, SLC12A5, SLC32A1, SLC6A1, TRAK2

## Sheet: Table_S7
Table S7. Highly conserved targeted mRNAs by miR-142-5p seed with aggregate Pct score > 0.4 according to TargetScan algorithm using H. sapiens reference database.
miR-142-5p
Target gene	Gene name	Conserved 8mer sites	Conserved 7mer-m8 sites	Conserved 7mer-A1 sites	Aggregate PCT
PLEKHA3	pleckstrin homology domain containing, family A (phosphoinositide binding specific) member 3	1	0	1	0.93
DMD	dystrophin	0	0	3	0.92
TCF21	transcription factor 21	0	1	1	0.89
PTPN4	protein tyrosine phosphatase, non-receptor type 4 (megakaryocyte)	0	2	0	0.88
DIAPH2	diaphanous-related formin 2	2	1	1	0.86
BHLHE41	basic helix-loop-helix family, member e41	0	1	1	0.85
ONECUT2	one cut homeobox 2	0	1	3	0.84
LMX1A	LIM homeobox transcription factor 1, alpha	0	2	0	0.84
DDX5	DEAD (Asp-Glu-Ala-Asp) box helicase 5	0	1	1	0.82
TNS1	tensin 1	1	0	1	0.8
DDHD1	DDHD domain containing 1	0	2	0	0.8
ARHGEF12	Rho guanine nucleotide exchange factor (GEF) 12	0	2	0	0.79
RGS17	regulator of G-protein signaling 17	1	0	1	0.79
ZBTB7A	zinc finger and BTB domain containing 7A	0	1	1	0.78
SLC24A2	solute carrier family 24 (sodium/potassium/calcium exchanger), member 2	1	1	0	0.76
SSBP2	single-stranded DNA binding protein 2	0	0	1	0.76
MAML1	mastermind-like 1 (Drosophila)	0	0	1	0.75
CCNG2	cyclin G2	1	1	0	0.75
GRIN2B	glutamate receptor, ionotropic, N-methyl D-aspartate 2B	1	0	0	0.75
ETV1	ets variant 1	0	1	0	0.75
ZFPM2	zinc finger protein, FOG family member 2	3	0	0	0.74
SCOC	short coiled-coil protein	0	1	0	0.74
TGFBR2	transforming growth factor, beta receptor II (70/80kDa)	0	1	0	0.74
FAM179A	family with sequence similarity 179, member A	0	1	1	0.74
HIAT1	hippocampus abundant transcript 1	0	1	1	0.74
ZCCHC11	zinc finger, CCHC domain containing 11	1	0	0	0.73
ZBTB20	zinc finger and BTB domain containing 20	1	0	0	0.73
NPAT	nuclear protein, ataxia-telangiectasia locus	1	0	0	0.73
MARCH6	membrane-associated ring finger (C3HC4) 6, E3 ubiquitin protein ligase	0	1	0	0.73
SUMO2	small ubiquitin-like modifier 2	0	0	1	0.73
UBE2E3	ubiquitin-conjugating enzyme E2E 3	0	0	1	0.73
KLF10	Kruppel-like factor 10	1	0	0	0.73
RAB11B	RAB11B, member RAS oncogene family	0	0	1	0.73
KPNA4	karyopherin alpha 4 (importin alpha 3)	0	0	1	0.73
ONECUT3	one cut homeobox 3	0	0	1	0.73
TNIK	TRAF2 and NCK interacting kinase	0	1	1	0.73
RGMB	RGM domain family, member B	0	1	0	0.73
GPATCH2L	G patch domain containing 2-like	0	0	1	0.73
ACTC1	actin, alpha, cardiac muscle 1	0	0	1	0.73
BAMBI	BMP and activin membrane-bound inhibitor	0	1	0	0.73
FAM168A	family with sequence similarity 168, member A	0	1	0	0.73
TMEM108	transmembrane protein 108	0	0	1	0.72
LIG3	ligase III, DNA, ATP-dependent	0	1	0	0.72
YY1	YY1 transcription factor	0	0	1	0.72
ATG7	autophagy related 7	0	1	0	0.72
BTBD7	BTB (POZ) domain containing 7	0	2	0	0.72
DCAF12	DDB1 and CUL4 associated factor 12	0	1	1	0.72
VANGL1	VANGL planar cell polarity protein 1	0	1	0	0.72
KLHL14	kelch-like family member 14	0	1	0	0.72
CDC37L1	cell division cycle 37-like 1	0	1	0	0.72
SETD3	SET domain containing 3	0	0	1	0.72
BNC2	basonuclin 2	0	1	0	0.72
RCN2	reticulocalbin 2, EF-hand calcium binding domain	1	0	0	0.72
KIAA2022	KIAA2022	1	0	1	0.72
GDNF	glial cell derived neurotrophic factor	0	1	0	0.72
NBEAL1	neurobeachin-like 1	0	1	1	0.72
SERBP1	SERPINE1 mRNA binding protein 1	0	0	1	0.72
CYP26B1	cytochrome P450, family 26, subfamily B, polypeptide 1	0	0	1	0.71
VMP1	vacuole membrane protein 1	1	0	0	0.71
IL18BP	interleukin 18 binding protein	0	1	0	0.71
RAB6B	RAB6B, member RAS oncogene family	0	1	0	0.71
MGAT5	mannosyl (alpha-1,6-)-glycoprotein beta-1,6-N-acetyl-glucosaminyltransferase	0	1	0	0.71
MED14	mediator complex subunit 14	1	0	0	0.71
NUCKS1	nuclear casein kinase and cyclin-dependent kinase substrate 1	0	1	1	0.71
GRWD1	glutamate-rich WD repeat containing 1	0	0	1	0.71
STK35	serine/threonine kinase 35	1	0	0	0.71
SLIT1	slit homolog 1 (Drosophila)	0	0	1	0.71
BMP2	bone morphogenetic protein 2	0	1	0	0.71
SP2	Sp2 transcription factor	0	1	0	0.71
DERL2	derlin 2	0	1	0	0.7
DUSP2	dual specificity phosphatase 2	1	0	0	0.7
MASTL	microtubule associated serine/threonine kinase-like	0	1	0	0.7
KCNQ3	potassium voltage-gated channel, KQT-like subfamily, member 3	0	0	1	0.7
CREBRF	CREB3 regulatory factor	0	2	1	0.7
SMURF1	SMAD specific E3 ubiquitin protein ligase 1	1	0	0	0.7
TMEM184B	transmembrane protein 184B	0	1	0	0.7
PCGF3	polycomb group ring finger 3	1	0	0	0.7
SLC22A23	solute carrier family 22, member 23	0	1	0	0.7
CHSY3	chondroitin sulfate synthase 3	0	1	0	0.7
USP15	ubiquitin specific peptidase 15	0	0	1	0.7
MEX3A	mex-3 RNA binding family member A	0	0	1	0.7
ZBTB47	zinc finger and BTB domain containing 47	0	1	0	0.7
ATG16L1	autophagy related 16-like 1 (S. cerevisiae)	0	1	0	0.7
ADAMTS5	ADAM metallopeptidase with thrombospondin type 1 motif, 5	1	0	0	0.7
SRGAP1	SLIT-ROBO Rho GTPase activating protein 1	0	0	1	0.69
SELT	Selenoprotein T	1	0	1	0.69
FBXO30	F-box protein 30	0	1	0	0.69
BAI3	brain-specific angiogenesis inhibitor 3	1	0	1	0.69
SLC6A6	solute carrier family 6 (neurotransmitter transporter), member 6	0	0	1	0.69
CBX3	chromobox homolog 3	0	1	0	0.69
RYBP	RING1 and YY1 binding protein	0	1	0	0.69
DNAL1	dynein, axonemal, light chain 1	0	2	0	0.69
SLC4A4	solute carrier family 4 (sodium bicarbonate cotransporter), member 4	0	1	0	0.69
RAD51L3-RFFL	Uncharacterized protein	0	0	1	0.69
RFFL	ring finger and FYVE-like domain containing E3 ubiquitin protein ligase	0	0	1	0.69
KCNB1	potassium voltage-gated channel, Shab-related subfamily, member 1	0	1	0	0.69
ACTN4	actinin, alpha 4	0	1	0	0.68
SLC23A2	solute carrier family 23 (ascorbic acid transporter), member 2	0	1	0	0.68
FBXO21	F-box protein 21	1	0	0	0.68
SCN1A	sodium channel, voltage-gated, type I, alpha subunit	0	0	1	0.68
IFFO2	intermediate filament family orphan 2	0	0	1	0.68
RGMA	RGM domain family, member A	0	1	0	0.68
RPS6KA3	ribosomal protein S6 kinase, 90kDa, polypeptide 3	0	0	1	0.68
KIAA1462	KIAA1462	0	0	1	0.67
SELK	Selenoprotein K	0	0	1	0.67
ROBO1	roundabout, axon guidance receptor, homolog 1 (Drosophila)	0	2	0	0.67
PTEN	phosphatase and tensin homolog	0	2	0	0.67
SENP5	SUMO1/sentrin specific peptidase 5	0	1	1	0.67
PLXNA2	plexin A2	0	1	0	0.67
GLCE	glucuronic acid epimerase	0	0	1	0.67
KCNK1	potassium channel, subfamily K, member 1	0	0	1	0.67
TPPP	tubulin polymerization promoting protein	0	1	0	0.67
FBXO3	F-box protein 3	0	0	1	0.67
CCDC92	coiled-coil domain containing 92	0	1	0	0.66
HS2ST1	heparan sulfate 2-O-sulfotransferase 1	1	0	1	0.66
TSPAN14	tetraspanin 14	0	0	1	0.66
ZCCHC14	zinc finger, CCHC domain containing 14	1	0	0	0.66
NEDD4L	neural precursor cell expressed, developmentally down-regulated 4-like, E3 ubiquitin protein ligase	0	1	0	0.66
CEP97	centrosomal protein 97kDa	0	1	0	0.66
GLB1L	galactosidase, beta 1-like	0	1	0	0.66
ARHGAP35	Rho GTPase activating protein 35	0	0	1	0.66
PFKP	phosphofructokinase, platelet	0	1	0	0.66
TNRC6C	trinucleotide repeat containing 6C	0	0	1	0.66
CAST	calpastatin	0	0	1	0.66
C21orf91	chromosome 21 open reading frame 91	0	0	1	0.66
MBD5	methyl-CpG binding domain protein 5	0	1	0	0.65
FEM1C	fem-1 homolog c (C. elegans)	0	1	0	0.65
MAGI3	membrane associated guanylate kinase, WW and PDZ domain containing 3	0	0	1	0.65
RAPGEF1	Rap guanine nucleotide exchange factor (GEF) 1	0	1	0	0.65
HOXB2	homeobox B2	0	0	1	0.65
COG3	component of oligomeric golgi complex 3	0	0	1	0.65
GAS7	growth arrest-specific 7	1	0	0	0.65
RC3H1	ring finger and CCCH-type domains 1	0	1	0	0.65
FBXL3	F-box and leucine-rich repeat protein 3	1	0	0	0.64
SNTB2	syntrophin, beta 2 (dystrophin-associated protein A1, 59kDa, basic component 2)	0	0	1	0.64
SART3	squamous cell carcinoma antigen recognized by T cells 3	0	1	0	0.64
EIF5B	eukaryotic translation initiation factor 5B	1	0	0	0.64
MAFF	v-maf avian musculoaponeurotic fibrosarcoma oncogene homolog F	0	0	1	0.64
VSTM4	V-set and transmembrane domain containing 4	0	1	0	0.64
NCOA3	nuclear receptor coactivator 3	0	1	0	0.64
RAP1A	RAP1A, member of RAS oncogene family	1	0	0	0.64
EGLN3	egl-9 family hypoxia-inducible factor 3	0	1	0	0.64
TSC22D2	TSC22 domain family, member 2	1	0	0	0.64
HECW2	HECT, C2 and WW domain containing E3 ubiquitin protein ligase 2	0	0	1	0.64
DHX40	DEAH (Asp-Glu-Ala-His) box polypeptide 40	0	0	1	0.63
PANK3	pantothenate kinase 3	1	1	0	0.63
GINM1	glycoprotein integral membrane 1	0	1	1	0.63
DLD	dihydrolipoamide dehydrogenase	0	1	0	0.63
TFAP2B	transcription factor AP-2 beta (activating enhancer binding protein 2 beta)	0	0	1	0.63
EYA4	eyes absent homolog 4 (Drosophila)	0	1	0	0.63
APLN	apelin	0	0	1	0.63
MED17	mediator complex subunit 17	1	0	0	0.63
KIAA0355	KIAA0355	0	0	1	0.63
OSBPL6	oxysterol binding protein-like 6	0	0	1	0.63
CCNT2	cyclin T2	0	2	0	0.62
CERCAM	cerebral endothelial cell adhesion molecule	2	0	0	0.62
RNF150	ring finger protein 150	1	0	0	0.62
OSR1	odd-skipped related 1 (Drosophila)	0	1	0	0.62
KITLG	KIT ligand	0	1	0	0.62
ZNF703	zinc finger protein 703	0	1	0	0.62
ISM2	isthmin 2	0	1	0	0.62
HHIP	hedgehog interacting protein	0	1	0	0.62
PDGFRA	platelet-derived growth factor receptor, alpha polypeptide	0	1	1	0.61
STK38L	serine/threonine kinase 38 like	0	1	0	0.61
HMGCS1	3-hydroxy-3-methylglutaryl-CoA synthase 1 (soluble)	0	1	0	0.61
MED12L	mediator complex subunit 12-like	2	0	0	0.61
ULK1	unc-51 like autophagy activating kinase 1	0	1	0	0.61
TIFAB	TRAF-interacting protein with forkhead-associated domain, family member B	0	1	0	0.61
ACTR3	ARP3 actin-related protein 3 homolog (yeast)	0	0	1	0.61
SPEN	spen homolog, transcriptional regulator (Drosophila)	0	1	0	0.61
HRK	harakiri, BCL2 interacting protein (contains only BH3 domain)	0	1	0	0.61
FGF12	fibroblast growth factor 12	2	0	0	0.6
ERN1	endoplasmic reticulum to nucleus signaling 1	0	0	1	0.6
MSRB3	methionine sulfoxide reductase B3	0	0	1	0.6
HERPUD1	homocysteine-inducible, endoplasmic reticulum stress-inducible, ubiquitin-like domain member 1	1	0	0	0.6
STRN3	striatin, calmodulin binding protein 3	0	0	1	0.6
FIGN	fidgetin	1	0	0	0.6
DBNL	drebrin-like	0	0	1	0.6
TBC1D9	TBC1 domain family, member 9 (with GRAM domain)	1	0	0	0.6
MEX3D	mex-3 RNA binding family member D	0	1	0	0.6
MAPK6	mitogen-activated protein kinase 6	0	1	1	0.59
FGD5	FYVE, RhoGEF and PH domain containing 5	0	1	0	0.59
ZNF831	zinc finger protein 831	1	0	1	0.59
JAK1	Janus kinase 1	0	0	1	0.59
NETO2	neuropilin (NRP) and tolloid (TLL)-like 2	0	1	0	0.59
ENPP5	ectonucleotide pyrophosphatase/phosphodiesterase 5 (putative)	0	1	0	0.59
CD302	CD302 molecule	0	1	0	0.58
LY75-CD302	LY75-CD302 readthrough	0	1	0	0.58
LLPH	LLP homolog, long-term synaptic facilitation (Aplysia)	0	0	1	0.58
CPEB3	cytoplasmic polyadenylation element binding protein 3	1	1	1	0.58
RHOQ	ras homolog family member Q	0	1	0	0.58
HDLBP	high density lipoprotein binding protein	1	0	0	0.58
TANC1	tetratricopeptide repeat, ankyrin repeat and coiled-coil containing 1	0	1	0	0.57
MELK	maternal embryonic leucine zipper kinase	0	1	0	0.57
RERG	RAS-like, estrogen-regulated, growth inhibitor	0	1	0	0.57
NCKAP1	NCK-associated protein 1	0	1	0	0.56
CADM3	cell adhesion molecule 3	0	0	1	0.56
PRPF40A	PRP40 pre-mRNA processing factor 40 homolog A (S. cerevisiae)	2	0	0	0.56
KLF11	Kruppel-like factor 11	0	1	0	0.56
LRP1B	low density lipoprotein receptor-related protein 1B	1	0	1	0.56
USP46	ubiquitin specific peptidase 46	0	1	0	0.55
BLCAP	bladder cancer associated protein	0	0	1	0.55
SOCS1	suppressor of cytokine signaling 1	0	1	0	0.55
OTUD3	OTU domain containing 3	0	1	0	0.55
ANKRD17	ankyrin repeat domain 17	0	1	0	0.55
CXorf23	chromosome X open reading frame 23	1	1	0	0.54
BRWD3	bromodomain and WD repeat domain containing 3	0	1	0	0.54
CACNG7	calcium channel, voltage-dependent, gamma subunit 7	0	1	0	0.54
ST6GALNAC3	ST6 (alpha-N-acetyl-neuraminyl-2,3-beta-galactosyl-1,3)-N-acetylgalactosaminide alpha-2,6-sialyltransferase 3	1	0	0	0.53
ZADH2	zinc binding alcohol dehydrogenase domain containing 2	0	1	0	0.53
DACH1	dachshund homolog 1 (Drosophila)	0	1	0	0.53
UCHL3	ubiquitin carboxyl-terminal esterase L3 (ubiquitin thiolesterase)	0	1	0	0.53
PBX1	pre-B-cell leukemia homeobox 1	0	0	1	0.53
CWC25	CWC25 spliceosome-associated protein homolog (S. cerevisiae)	0	0	1	0.53
FGD4	FYVE, RhoGEF and PH domain containing 4	0	1	0	0.53
SGTB	small glutamine-rich tetratricopeptide repeat (TPR)-containing, beta	0	1	0	0.53
RSF1	remodeling and spacing factor 1	1	0	0	0.53
MAT2B	methionine adenosyltransferase II, beta	0	1	0	0.53
MYO1D	myosin ID	0	1	0	0.53
GOSR1	golgi SNAP receptor complex member 1	0	1	0	0.53
MFN1	mitofusin 1	0	1	0	0.52
PPL	periplakin	0	0	1	0.52
BAZ2A	bromodomain adjacent to zinc finger domain, 2A	1	0	0	0.52
UNKL	unkempt homolog (Drosophila)-like	0	0	1	0.52
ALAS1	aminolevulinate, delta-, synthase 1	0	0	1	0.52
PAX6	paired box 6	0	1	0	0.52
CAMK2A	calcium/calmodulin-dependent protein kinase II alpha	1	0	0	0.52
GOPC	golgi-associated PDZ and coiled-coil motif containing	0	1	0	0.52
SUB1	SUB1 homolog (S. cerevisiae)	0	1	0	0.52
ROCK2	Rho-associated, coiled-coil containing protein kinase 2	0	2	0	0.51
TOX2	TOX high mobility group box family member 2	0	0	1	0.51
ALG3	ALG3, alpha-1,3- mannosyltransferase	0	1	0	0.51
EPN2	epsin 2	0	0	1	0.51
ALX4	ALX homeobox 4	0	0	1	0.51
ARID1A	AT rich interactive domain 1A (SWI-like)	0	0	1	0.51
PLEKHA7	pleckstrin homology domain containing, family A member 7	0	0	1	0.51
TSPAN3	tetraspanin 3	0	0	1	0.51
LHX9	LIM homeobox 9	0	2	0	0.51
ZBTB43	zinc finger and BTB domain containing 43	0	2	0	0.51
UBE2J1	ubiquitin-conjugating enzyme E2, J1	0	1	0	0.51
RAB43	RAB43, member RAS oncogene family	0	0	1	0.51
HECA	headcase homolog (Drosophila)	0	1	0	0.5
ASXL2	additional sex combs like 2 (Drosophila)	0	1	0	0.5
KIAA1644	KIAA1644	0	0	1	0.5
ADAMTS1	ADAM metallopeptidase with thrombospondin type 1 motif, 1	1	0	0	0.5
ATL3	atlastin GTPase 3	0	1	0	0.5
CDK17	cyclin-dependent kinase 17	1	1	0	0.5
RNF165	ring finger protein 165	0	1	0	0.5
SYT7	synaptotagmin VII	0	1	0	0.5
HOXC12	homeobox C12	0	0	1	0.5
PROX1	prospero homeobox 1	0	1	1	0.5
TTPA	tocopherol (alpha) transfer protein	0	0	1	0.5
APPBP2	amyloid beta precursor protein (cytoplasmic tail) binding protein 2	0	1	0	0.49
SMAD2	SMAD family member 2	0	0	1	0.49
RAB11FIP5	RAB11 family interacting protein 5 (class I)	0	1	0	0.49
EMC4	ER membrane protein complex subunit 4	0	1	0	0.48
GPR75	G protein-coupled receptor 75	0	0	1	0.48
BECN1	beclin 1, autophagy related	0	1	0	0.48
TMF1	TATA element modulatory factor 1	0	2	0	0.48
ROCK1	Rho-associated, coiled-coil containing protein kinase 1	1	0	0	0.48
ATP13A3	ATPase type 13A3	1	0	1	0.48
BRD1	bromodomain containing 1	0	1	1	0.48
SEL1L3	sel-1 suppressor of lin-12-like 3 (C. elegans)	0	1	0	0.47
SH3KBP1	SH3-domain kinase binding protein 1	0	0	1	0.47
ARMC8	armadillo repeat containing 8	0	1	0	0.47
ABHD5	abhydrolase domain containing 5	0	1	0	0.47
AKAP11	A kinase (PRKA) anchor protein 11	0	1	0	0.47
NFAT5	nuclear factor of activated T-cells 5, tonicity-responsive	1	0	0	0.47
MCL1	myeloid cell leukemia sequence 1 (BCL2-related)	0	1	0	0.47
FAM107B	family with sequence similarity 107, member B	0	1	0	0.47
BZW1	basic leucine zipper and W2 domains 1	0	1	0	0.46
REST	RE1-silencing transcription factor	1	0	0	0.46
TCF4	transcription factor 4	0	1	0	0.46
YAF2	YY1 associated factor 2	0	0	1	0.46
TMEM54	transmembrane protein 54	0	1	0	0.46
RANBP2	RAN binding protein 2	0	0	1	0.46
SPOCK2	sparc/osteonectin, cwcv and kazal-like domains proteoglycan (testican) 2	1	0	0	0.46
ELAVL4	ELAV like neuron-specific RNA binding protein 4	1	0	0	0.46
DCAF5	DDB1 and CUL4 associated factor 5	0	0	1	0.45
MSH6	mutS homolog 6	0	1	0	0.45
ISY1-RAB43	ISY1-RAB43 readthrough	0	0	1	0.45
MPPED2	metallophosphoesterase domain containing 2	0	0	1	0.45
ZFPL1	zinc finger protein-like 1	0	1	0	0.45
TCF12	transcription factor 12	0	1	0	0.45
HIPK1	homeodomain interacting protein kinase 1	1	1	0	0.45
SP9	Sp9 transcription factor	0	1	0	0.45
CNTNAP2	contactin associated protein-like 2	0	0	1	0.45
GADD45GIP1	growth arrest and DNA-damage-inducible, gamma interacting protein 1	0	1	0	0.45
APPL1	adaptor protein, phosphotyrosine interaction, PH domain and leucine zipper containing 1	1	0	0	0.45
ARL4A	ADP-ribosylation factor-like 4A	0	0	1	0.45
POU3F3	POU class 3 homeobox 3	0	0	1	0.44
CDH24	cadherin 24, type 2	0	1	0	0.44
CASD1	CAS1 domain containing 1	0	0	1	0.44
FAM19A1	family with sequence similarity 19 (chemokine (C-C motif)-like), member A1	1	0	0	0.44
ARID1B	AT rich interactive domain 1B (SWI1-like)	0	0	1	0.44
ZBTB34	zinc finger and BTB domain containing 34	0	0	1	0.44
SPRY3	sprouty homolog 3 (Drosophila)	1	0	1	0.44
RPS6KA4	ribosomal protein S6 kinase, 90kDa, polypeptide 4	0	1	0	0.44
C10orf11	chromosome 10 open reading frame 11	0	0	1	0.44
ANKIB1	ankyrin repeat and IBR domain containing 1	1	0	0	0.44
PRKG1	protein kinase, cGMP-dependent, type I	1	0	0	0.44
RERE	arginine-glutamic acid dipeptide (RE) repeats	0	0	1	0.43
FAM49B	family with sequence similarity 49, member B	0	1	0	0.43
TCTE1	t-complex-associated-testis-expressed 1	0	1	0	0.43
MYCN	v-myc avian myelocytomatosis viral oncogene neuroblastoma derived homolog	0	1	0	0.43
LRP12	low density lipoprotein receptor-related protein 12	1	0	0	0.43
FGF7	fibroblast growth factor 7	0	1	0	0.43
SREBF1	sterol regulatory element binding transcription factor 1	0	1	0	0.43
SURF4	surfeit 4	0	1	0	0.43
TOR1A	torsin family 1, member A (torsin A)	0	1	0	0.42
EPAS1	endothelial PAS domain protein 1	1	1	0	0.42
MYO1C	myosin IC	0	0	1	0.42
CALN1	calneuron 1	0	0	1	0.42
TRIM3	tripartite motif containing 3	0	1	0	0.42
PUM2	pumilio RNA-binding family member 2	0	0	1	0.42
ANKRD33B	ankyrin repeat domain 33B	0	1	0	0.42
TMTC1	transmembrane and tetratricopeptide repeat containing 1	0	1	0	0.42
ZNF24	zinc finger protein 24	0	0	1	0.42
NUP37	nucleoporin 37kDa	0	2	0	0.42
PLAGL2	pleiomorphic adenoma gene-like 2	0	0	1	0.42
HOXD11	homeobox D11	0	1	0	0.42
OTUD4	OTU domain containing 4	1	0	0	0.42
TMOD1	tropomodulin 1	0	1	0	0.41
KIT	v-kit Hardy-Zuckerman 4 feline sarcoma viral oncogene homolog	0	1	0	0.41
IRF2BPL	interferon regulatory factor 2 binding protein-like	0	0	1	0.41
CNNM2	cyclin M2	0	1	0	0.41
SGCD	sarcoglycan, delta (35kDa dystrophin-associated glycoprotein)	0	1	0	0.41
IGSF10	immunoglobulin superfamily, member 10	0	0	1	0.41
AZIN1	antizyme inhibitor 1	0	0	1	0.41
SLC36A1	solute carrier family 36 (proton/amino acid symporter), member 1	0	1	0	0.41
SH3D19	SH3 domain containing 19	0	1	0	0.41
ST8SIA2	ST8 alpha-N-acetyl-neuraminide alpha-2,8-sialyltransferase 2	0	1	0	0.41
SMCHD1	structural maintenance of chromosomes flexible hinge domain containing 1	0	1	0	0.41
FBRSL1	fibrosin-like 1	1	0	0	0.41
FAM131B	family with sequence similarity 131, member B	0	1	0	0.4
QKI	QKI, KH domain containing, RNA binding	0	1	0	0.4
FAM63B	family with sequence similarity 63, member B	0	1	0	0.4
NFATC3	nuclear factor of activated T-cells, cytoplasmic, calcineurin-dependent 3	0	0	1	0.4
ATG2B	autophagy related 2B	0	1	0	0.4
ACKR3	atypical chemokine receptor 3	0	1	0	0.4
GPR37	G protein-coupled receptor 37 (endothelin receptor type B-like)	1	1	0	0.4
RPS6KA5	ribosomal protein S6 kinase, 90kDa, polypeptide 5	1	0	0	0.4

## Sheet: Table_S8
Table S8. Highly conserved targeted mRNAs by miR-191-5p seed with aggregate Pct score > 0.4 according to TargetScan algorithm using H. sapiens reference database.
miR-191-5p
Target gene	Gene name	Conserved 8mer sites	Conserved 7mer-m8 sites	Conserved 7mer-A1 sites	Aggregate PCT
AMMECR1L	AMMECR1-like	0	1	0	0.56
CDK6	cyclin-dependent kinase 6	0	1	0	0.56
SETD1B	SET domain containing 1B	0	1	0	0.55
BDNF	brain-derived neurotrophic factor	0	1	0	0.49
WIZ	widely interspaced zinc finger motifs	0	1	0	0.49
AJAP1	adherens junctions associated protein 1	0	1	0	0.49
DSE	dermatan sulfate epimerase	0	1	0	0.49
BRMS1L	breast cancer metastasis-suppressor 1-like	0	1	0	0.49
NFIC	nuclear factor I/C (CCAAT-binding transcription factor)	0	1	0	0.49
MAPRE3	microtubule-associated protein, RP/EB family, member 3	0	1	0	0.49
AMMECR1	Alport syndrome, mental retardation, midface hypoplasia and elliptocytosis chromosomal region gene 1	0	1	0	0.49
IFFO2	intermediate filament family orphan 2	0	1	0	0.49
NEURL4	neuralized homolog 4 (Drosophila)	0	1	0	0.49
RCC2	regulator of chromosome condensation 2	0	1	0	0.49
CASK	calcium/calmodulin-dependent serine protein kinase (MAGUK family)	0	1	0	0.49
FZD5	frizzled family receptor 5	0	1	0	0.49
MYEOV	myeloma overexpressed	0	1	0	0.49
NFIA	nuclear factor I/A	0	1	0	0.49
FUBP3	far upstream element (FUSE) binding protein 3	0	1	0	0.49
GAP43	growth associated protein 43	0	1	0	0.49
CTDSP2	CTD (carboxy-terminal domain, RNA polymerase II, polypeptide A) small phosphatase 2	0	1	0	0.49
ATP2B2	ATPase, Ca++ transporting, plasma membrane 2	0	1	0	0.49
TCF7L2	transcription factor 7-like 2 (T-cell specific, HMG-box)	0	1	0	0.49
SMARCD1	SWI/SNF related, matrix associated, actin dependent regulator of chromatin, subfamily d, member 1	0	1	0	0.49
CALN1	calneuron 1	0	1	0	0.49
ZCCHC24	zinc finger, CCHC domain containing 24	0	1	0	0.48
ZNF362	zinc finger protein 362	0	1	0	0.48
NRCAM	neuronal cell adhesion molecule	0	1	0	0.48
DRGX	dorsal root ganglia homeobox	0	1	0	0.48
SLA	Src-like-adaptor	0	1	0	0.47
HRK	harakiri, BCL2 interacting protein (contains only BH3 domain)	0	1	0	0.47
PITPNM2	phosphatidylinositol transfer protein, membrane-associated 2	0	1	0	0.47
SHANK3	SH3 and multiple ankyrin repeat domains 3	0	1	0	0.47
NDST1	N-deacetylase/N-sulfotransferase (heparan glucosaminyl) 1	0	1	0	0.47
EMX2	empty spiracles homeobox 2	0	1	0	0.47
HOXB2	homeobox B2	0	1	0	0.47
SUV420H1	suppressor of variegation 4-20 homolog 1 (Drosophila)	0	1	0	0.47
AP1G1	adaptor-related protein complex 1, gamma 1 subunit	0	1	0	0.46
PHC2	polyhomeotic homolog 2 (Drosophila)	0	1	0	0.46

## Sheet: Table_S9
Table S9. Highly conserved targeted mRNAs by miR-92a-3p seed with aggregate Pct score > 0.4 according to TargetScan algorithm using H. sapiens reference database.
miR-92a-3p
Target gene	Gene name	Conserved 8mer sites	Conserved 7mer-m8 sites	Conserved 7mer-A1 sites	Aggregate PCT
CPEB3	cytoplasmic polyadenylation element binding protein 3	1	0	3	> 0.99
HIPK3	homeodomain interacting protein kinase 3	1	2	1	> 0.99
AGO3	argonaute RISC catalytic component 3	1	0	2	> 0.99
LHFPL2	lipoma HMGIC fusion partner-like 2	2	0	0	> 0.99
BTG2	BTG family, member 2	2	0	0	> 0.99
CD69	CD69 molecule	3	0	0	> 0.99
MAN2A1	mannosidase, alpha, class 2A, member 1	1	2	2	> 0.99
MTF1	metal-regulatory transcription factor 1	1	0	1	> 0.99
PIK3R3	phosphoinositide-3-kinase, regulatory subunit 3 (gamma)	0	1	2	> 0.99
MAP2K4	mitogen-activated protein kinase kinase 4	2	0	0	> 0.99
SH3PXD2A	SH3 and PX domains 2A	1	1	0	0.99
KIAA1432	KIAA1432	1	1	0	0.99
BCL2L11	BCL2-like 11 (apoptosis facilitator)	1	1	0	0.99
TECPR2	tectonin beta-propeller repeat containing 2	1	1	0	0.99
PITPNM2	phosphatidylinositol transfer protein, membrane-associated 2	1	0	1	0.99
FNIP1	folliculin interacting protein 1	2	0	0	0.99
GAN	gigaxonin	0	1	2	0.99
HMX3	H6 family homeobox 3	1	1	0	0.99
ZBTB20	zinc finger and BTB domain containing 20	1	0	1	0.99
RAB23	RAB23, member RAS oncogene family	1	1	0	0.99
SBNO1	strawberry notch homolog 1 (Drosophila)	0	1	2	0.99
SESN3	sestrin 3	1	1	0	0.99
NFIA	nuclear factor I/A	0	1	2	0.99
RAB3C	RAB3C, member RAS oncogene family	1	1	0	0.99
CPEB4	cytoplasmic polyadenylation element binding protein 4	1	0	1	0.98
MEF2D	myocyte enhancer factor 2D	2	0	0	0.98
CPEB2	cytoplasmic polyadenylation element binding protein 2	1	1	0	0.98
SLC12A5	solute carrier family 12 (potassium/chloride transporter), member 5	2	0	1	0.98
RORA	RAR-related orphan receptor A	1	0	1	0.98
FBXW7	F-box and WD repeat domain containing 7, E3 ubiquitin protein ligase	1	1	0	0.98
C21orf91	chromosome 21 open reading frame 91	1	0	1	0.98
SIK1	salt-inducible kinase 1	1	0	1	0.97
GATAD2B	GATA zinc finger domain containing 2B	1	1	0	0.97
DYRK2	dual-specificity tyrosine-(Y)-phosphorylation regulated kinase 2	1	1	0	0.97
EFR3A	EFR3 homolog A (S. cerevisiae)	1	1	0	0.97
FNDC3B	fibronectin type III domain containing 3B	1	1	0	0.97
SCN8A	sodium channel, voltage gated, type VIII, alpha subunit	1	0	1	0.97
MYO1B	myosin IB	1	1	0	0.97
KCNC4	potassium voltage-gated channel, Shaw-related subfamily, member 4	1	0	1	0.97
ATXN1	ataxin 1	1	0	1	0.97
DCAF6	DDB1 and CUL4 associated factor 6	1	1	0	0.96
TTC9	tetratricopeptide repeat domain 9	1	0	1	0.96
PPARGC1B	peroxisome proliferator-activated receptor gamma, coactivator 1 beta	1	0	1	0.96
TULP4	tubby like protein 4	1	1	0	0.96
JMY	junction mediating and regulatory protein, p53 cofactor	1	1	0	0.96
CALN1	calneuron 1	0	0	2	0.96
LDLRAD4	low density lipoprotein receptor class A domain containing 4	0	0	2	0.96
SLC6A1	solute carrier family 6 (neurotransmitter transporter), member 1	0	0	2	0.96
PMEPA1	prostate transmembrane protein, androgen induced 1	0	0	2	0.96
ASXL2	additional sex combs like 2 (Drosophila)	0	0	2	0.96
NSF	N-ethylmaleimide-sensitive factor	1	0	1	0.96
TEAD1	TEA domain family member 1 (SV40 transcriptional enhancer factor)	0	1	1	0.95
CSMD1	CUB and Sushi multiple domains 1	0	1	1	0.95
KLHL15	kelch-like family member 15	1	0	1	0.95
AFF4	AF4/FMR2 family, member 4	0	1	1	0.95
ANKRD13C	ankyrin repeat domain 13C	0	1	1	0.95
KLF4	Kruppel-like factor 4 (gut)	1	0	1	0.95
ATG14	autophagy related 14	0	0	2	0.95
GPR180	G protein-coupled receptor 180	1	0	0	0.95
FXR1	fragile X mental retardation, autosomal homolog 1	1	0	0	0.95
MYCBP2	MYC binding protein 2, E3 ubiquitin protein ligase	1	0	0	0.95
GOLGA3	golgin A3	1	0	0	0.95
EVI5	ecotropic viral integration site 5	1	0	0	0.95
BAZ2B	bromodomain adjacent to zinc finger domain, 2B	1	0	0	0.95
ERGIC2	ERGIC and golgi 2	1	0	0	0.95
MIA3	melanoma inhibitory activity family, member 3	1	0	0	0.95
UBE2W	ubiquitin-conjugating enzyme E2W (putative)	1	0	0	0.95
TBX20	T-box 20	1	0	0	0.95
SELT	Selenoprotein T	1	0	0	0.95
SIK2	salt-inducible kinase 2	1	0	0	0.95
PIK3CB	phosphatidylinositol-4,5-bisphosphate 3-kinase, catalytic subunit beta	1	0	0	0.95
GRAMD1B	GRAM domain containing 1B	1	0	0	0.95
PTAR1	protein prenyltransferase alpha subunit repeat containing 1	1	0	0	0.95
PDE10A	phosphodiesterase 10A	1	0	0	0.95
REXO1	REX1, RNA exonuclease 1 homolog (S. cerevisiae)	1	0	0	0.95
ST6GAL2	ST6 beta-galactosamide alpha-2,6-sialyltranferase 2	1	0	0	0.95
RNF11	ring finger protein 11	1	0	0	0.95
PLEKHB2	pleckstrin homology domain containing, family B (evectins) member 2	1	0	0	0.95
WWP2	WW domain containing E3 ubiquitin protein ligase 2	1	0	0	0.95
RGS17	regulator of G-protein signaling 17	1	0	0	0.95
BMPR2	bone morphogenetic protein receptor, type II (serine/threonine kinase)	1	0	0	0.95
DMXL1	Dmx-like 1	1	0	0	0.95
NBEAL1	neurobeachin-like 1	1	0	0	0.95
FAM20C	family with sequence similarity 20, member C	1	0	0	0.95
FNIP2	folliculin interacting protein 2	2	0	0	0.95
EDEM1	ER degradation enhancer, mannosidase alpha-like 1	1	0	0	0.95
PDZD2	PDZ domain containing 2	1	0	0	0.95
SHOX	short stature homeobox	1	0	0	0.95
PAX9	paired box 9	1	1	0	0.95
ITGA8	integrin, alpha 8	1	0	0	0.95
PTPRJ	protein tyrosine phosphatase, receptor type, J	1	0	0	0.95
TRAM2	translocation associated membrane protein 2	1	0	0	0.95
DSTYK	dual serine/threonine and tyrosine protein kinase	1	0	0	0.95
PTEN	phosphatase and tensin homolog	1	0	0	0.95
SOX4	SRY (sex determining region Y)-box 4	1	0	0	0.95
PIAS4	protein inhibitor of activated STAT, 4	1	0	0	0.95
DUSP10	dual specificity phosphatase 10	1	0	0	0.95
TMF1	TATA element modulatory factor 1	1	0	0	0.95
CCNJL	cyclin J-like	1	0	0	0.95
PLEKHG3	pleckstrin homology domain containing, family G (with RhoGef domain) member 3	1	0	0	0.95
KLHL11	kelch-like family member 11	1	0	0	0.95
GRHL1	grainyhead-like 1 (Drosophila)	1	0	0	0.95
GOLGA1	golgin A1	1	0	0	0.95
CNIH1	cornichon family AMPA receptor auxiliary protein 1	1	0	0	0.95
TSC1	tuberous sclerosis 1	1	0	0	0.95
PCGF3	polycomb group ring finger 3	1	0	0	0.95
CAMK2A	calcium/calmodulin-dependent protein kinase II alpha	1	0	0	0.95
B3GALT2	UDP-Gal:betaGlcNAc beta 1,3-galactosyltransferase, polypeptide 2	0	1	1	0.95
ADAMTSL3	ADAMTS-like 3	1	0	0	0.95
TOB2	transducer of ERBB2, 2	1	0	0	0.95
PKDCC	protein kinase domain containing, cytoplasmic	1	0	0	0.95
LUZP1	leucine zipper protein 1	1	0	0	0.95
HOXD11	homeobox D11	1	0	0	0.95
OTUD3	OTU domain containing 3	1	0	0	0.95
ADAMTSL1	ADAMTS-like 1	1	0	0	0.95
FOXN3	forkhead box N3	0	0	2	0.95
CACNA1I	calcium channel, voltage-dependent, T type, alpha 1I subunit	1	0	0	0.95
USP36	ubiquitin specific peptidase 36	1	0	0	0.95
PIP5K1C	phosphatidylinositol-4-phosphate 5-kinase, type I, gamma	1	0	0	0.95
SPOCK2	sparc/osteonectin, cwcv and kazal-like domains proteoglycan (testican) 2	1	0	0	0.95
FAM160B1	family with sequence similarity 160, member B1	1	0	0	0.95
ATP8B1	ATPase, aminophospholipid transporter, class I, type 8B, member 1	1	0	0	0.95
PGAM1	phosphoglycerate mutase 1 (brain)	1	0	0	0.95
GATA2	GATA binding protein 2	1	0	0	0.95
SERTAD2	SERTA domain containing 2	0	1	1	0.95
DLGAP2	discs, large (Drosophila) homolog-associated protein 2	1	0	0	0.95
SNN	stannin	1	0	0	0.95
TCF21	transcription factor 21	1	0	0	0.95
KLHL14	kelch-like family member 14	0	2	0	0.95
BSN	bassoon presynaptic cytomatrix protein	0	2	0	0.95
FAM126B	family with sequence similarity 126, member B	0	2	0	0.95
TMEM184B	transmembrane protein 184B	1	0	0	0.95
APPL1	adaptor protein, phosphotyrosine interaction, PH domain and leucine zipper containing 1	1	0	0	0.95
PRRC2B	proline-rich coiled-coil 2B	1	0	0	0.95
RNF180	ring finger protein 180	1	0	0	0.95
BSDC1	BSD domain containing 1	1	0	0	0.95
GFPT2	glutamine-fructose-6-phosphate transaminase 2	1	0	0	0.95
FOSL2	FOS-like antigen 2	1	0	0	0.95
MFHAS1	malignant fibrous histiocytoma amplified sequence 1	1	0	0	0.95
RPL15	ribosomal protein L15	1	0	0	0.95
SLX4	SLX4 structure-specific endonuclease subunit	1	0	0	0.95
REST	RE1-silencing transcription factor	1	0	0	0.95
NFIB	nuclear factor I/B	0	1	1	0.95
C20orf112	chromosome 20 open reading frame 112	1	0	0	0.95
REV3L	REV3-like, polymerase (DNA directed), zeta, catalytic subunit	0	1	1	0.95
PPP1R37	protein phosphatase 1, regulatory subunit 37	1	0	0	0.95
ARHGEF17	Rho guanine nucleotide exchange factor (GEF) 17	1	0	0	0.95
NEURL1B	neuralized homolog 1B (Drosophila)	0	2	0	0.95
JOSD1	Josephin domain containing 1	1	0	0	0.95
KIAA1024	KIAA1024	1	0	0	0.95
RAP1B	RAP1B, member of RAS oncogene family	0	1	1	0.95
SH3D19	SH3 domain containing 19	1	0	0	0.95
ZFYVE21	zinc finger, FYVE domain containing 21	1	0	0	0.95
SRPR	signal recognition particle receptor (docking protein)	1	0	0	0.95
EXOC5	exocyst complex component 5	1	0	0	0.95
COL27A1	collagen, type XXVII, alpha 1	1	0	0	0.95
ADAM19	ADAM metallopeptidase domain 19	1	0	0	0.94
ADAM10	ADAM metallopeptidase domain 10	0	1	1	0.94
CDC27	cell division cycle 27	1	0	0	0.94
CHST1	carbohydrate (keratan sulfate Gal-6) sulfotransferase 1	1	0	0	0.94
GRIA1	glutamate receptor, ionotropic, AMPA 1	0	1	1	0.94
PITPNA	phosphatidylinositol transfer protein, alpha	1	0	0	0.94
CBFA2T3	core-binding factor, runt domain, alpha subunit 2; translocated to, 3	1	0	0	0.94
UBE2Z	ubiquitin-conjugating enzyme E2Z	1	0	0	0.94
RP11-1055B8.7	BAH and coiled-coil domain-containing protein 1	1	0	0	0.94
RGS3	regulator of G-protein signaling 3	1	0	0	0.94
KLHL3	kelch-like family member 3	0	0	2	0.94
SIM2	single-minded homolog 2 (Drosophila)	1	0	0	0.94
PHLPP2	PH domain and leucine rich repeat protein phosphatase 2	1	1	0	0.94
NFIX	nuclear factor I/X (CCAAT-binding transcription factor)	0	2	0	0.94
CCSER2	coiled-coil serine-rich protein 2	1	0	0	0.94
ITGA6	integrin, alpha 6	1	0	0	0.94
DOCK5	dedicator of cytokinesis 5	1	0	0	0.94
NECAP1	NECAP endocytosis associated 1	1	0	0	0.94
ELK4	ELK4, ETS-domain protein (SRF accessory protein 1)	1	0	0	0.94
CSMD3	CUB and Sushi multiple domains 3	0	1	1	0.94
ARRDC4	arrestin domain containing 4	1	0	0	0.94
MARK1	MAP/microtubule affinity-regulating kinase 1	0	1	1	0.94
RASSF3	Ras association (RalGDS/AF-6) domain family member 3	1	0	0	0.94
IKZF4	IKAROS family zinc finger 4 (Eos)	1	0	0	0.94
ARL5B	ADP-ribosylation factor-like 5B	1	0	0	0.94
SGK3	serum/glucocorticoid regulated kinase family, member 3	1	0	0	0.94
C8orf44-SGK3	C8orf44-SGK3 readthrough	1	0	0	0.94
SLC7A11	solute carrier family 7 (anionic amino acid transporter light chain, xc- system), member 11	1	0	0	0.94
PER2	period circadian clock 2	1	0	0	0.94
PIK3CA	phosphatidylinositol-4,5-bisphosphate 3-kinase, catalytic subunit alpha	1	0	0	0.94
GLRA1	glycine receptor, alpha 1	1	0	0	0.94
ARMC1	armadillo repeat containing 1	0	1	1	0.94
ASB7	ankyrin repeat and SOCS box containing 7	1	0	0	0.94
C2CD4C	C2 calcium-dependent domain containing 4C	1	0	0	0.93
BCAT2	branched chain amino-acid transaminase 2, mitochondrial	1	0	0	0.93
USP28	ubiquitin specific peptidase 28	1	0	0	0.93
FAM19A1	family with sequence similarity 19 (chemokine (C-C motif)-like), member A1	1	0	0	0.93
DNAJB12	DnaJ (Hsp40) homolog, subfamily B, member 12	1	0	0	0.93
EPG5	ectopic P-granules autophagy protein 5 homolog (C. elegans)	1	0	0	0.93
NUTF2	nuclear transport factor 2	0	0	2	0.93
PTPRG	protein tyrosine phosphatase, receptor type, G	1	0	0	0.93
DNAJB9	DnaJ (Hsp40) homolog, subfamily B, member 9	1	0	0	0.93
LCOR	ligand dependent nuclear receptor corepressor	0	0	2	0.93
ADCY3	adenylate cyclase 3	1	0	0	0.93
ELOVL6	ELOVL fatty acid elongase 6	1	0	0	0.93
SLC25A32	solute carrier family 25 (mitochondrial folate carrier), member 32	1	0	0	0.93
GPR137C	G protein-coupled receptor 137C	1	0	0	0.93
XYLT2	xylosyltransferase II	1	0	0	0.93
SLC9A7	solute carrier family 9, subfamily A (NHE7, cation proton antiporter 7), member 7	1	0	0	0.93
ITGAV	integrin, alpha V	1	0	0	0.93
CEP41	centrosomal protein 41kDa	0	2	0	0.93
UBASH3B	ubiquitin associated and SH3 domain containing B	1	0	0	0.93
EIF4G2	eukaryotic translation initiation factor 4 gamma, 2	0	0	2	0.93
GID4	GID complex subunit 4	1	0	0	0.93
TOB1	transducer of ERBB2, 1	1	0	0	0.92
WASL	Wiskott-Aldrich syndrome-like	1	0	0	0.92
DDX3X	DEAD (Asp-Glu-Ala-Asp) box helicase 3, X-linked	1	0	0	0.92
GDF11	growth differentiation factor 11	1	0	0	0.92
ARRDC3	arrestin domain containing 3	1	0	0	0.92
RUNX1T1	runt-related transcription factor 1; translocated to, 1 (cyclin D-related)	1	0	0	0.92
IRS2	insulin receptor substrate 2	0	0	2	0.92
PPP1R12A	protein phosphatase 1, regulatory subunit 12A	1	0	0	0.92
MYLIP	myosin regulatory light chain interacting protein	1	0	0	0.92
GRAMD3	GRAM domain containing 3	1	0	0	0.92
RNF4	ring finger protein 4	1	0	0	0.92
SFXN1	sideroflexin 1	1	0	0	0.92
DDI2	DNA-damage inducible 1 homolog 2 (S. cerevisiae)	1	0	0	0.92
ARID1B	AT rich interactive domain 1B (SWI1-like)	1	0	0	0.92
EVX2	even-skipped homeobox 2	1	0	0	0.92
NKX2-3	NK2 homeobox 3	1	0	0	0.92
KAT2B	K(lysine) acetyltransferase 2B	1	0	0	0.92
TGIF1	TGFB-induced factor homeobox 1	1	0	0	0.92
TEF	thyrotrophic embryonic factor	1	0	0	0.92
SSFA2	sperm specific antigen 2	1	0	0	0.92
FMR1	fragile X mental retardation 1	1	0	0	0.92
KLF2	Kruppel-like factor 2 (lung)	1	0	0	0.92
KLHDC10	kelch domain containing 10	1	0	0	0.92
SERTAD3	SERTA domain containing 3	1	0	0	0.92
SLC24A3	solute carrier family 24 (sodium/potassium/calcium exchanger), member 3	1	0	0	0.92
ATXN3	ataxin 3	1	0	0	0.92
NIPBL	Nipped-B homolog (Drosophila)	0	0	2	0.92
CADM2	cell adhesion molecule 2	1	0	1	0.91
PDZD8	PDZ domain containing 8	1	0	0	0.91
SOX11	SRY (sex determining region Y)-box 11	1	0	0	0.91
GOLGA4	golgin A4	1	0	0	0.91
MORC3	MORC family CW-type zinc finger 3	0	2	0	0.91
AFF3	AF4/FMR2 family, member 3	1	0	0	0.91
MYO5A	myosin VA (heavy chain 12, myoxin)	1	0	0	0.91
CIC	capicua transcriptional repressor	1	0	0	0.91
MTMR9	myotubularin related protein 9	1	0	0	0.91
CHMP7	charged multivesicular body protein 7	1	0	0	0.91
DDX3Y	DEAD (Asp-Glu-Ala-Asp) box helicase 3, Y-linked	1	0	0	0.91
TBL1XR1	transducin (beta)-like 1 X-linked receptor 1	1	0	0	0.91
FAM135A	family with sequence similarity 135, member A	1	0	0	0.91
ANKIB1	ankyrin repeat and IBR domain containing 1	0	2	0	0.91
DOCK9	dedicator of cytokinesis 9	1	0	0	0.91
MAP1B	microtubule-associated protein 1B	1	0	0	0.91
ITGA5	integrin, alpha 5 (fibronectin receptor, alpha polypeptide)	1	0	0	0.9
DSCAML1	Down syndrome cell adhesion molecule like 1	1	0	0	0.9
BCL11B	B-cell CLL/lymphoma 11B (zinc finger protein)	1	0	0	0.9
SLC9A1	solute carrier family 9, subfamily A (NHE1, cation proton antiporter 1), member 1	1	0	0	0.9
DENND4B	DENN/MADD domain containing 4B	1	0	0	0.9
DRGX	dorsal root ganglia homeobox	1	0	0	0.9
KIAA1109	KIAA1109	1	0	0	0.9
UGP2	UDP-glucose pyrophosphorylase 2	1	0	0	0.9
G3BP2	GTPase activating protein (SH3 domain) binding protein 2	0	2	0	0.9
LATS2	large tumor suppressor kinase 2	1	0	0	0.9
FMN2	formin 2	1	0	0	0.9
RNF141	ring finger protein 141	1	0	0	0.9
ATP2A2	ATPase, Ca++ transporting, cardiac muscle, slow twitch 2	1	0	0	0.9
PAX3	paired box 3	1	0	0	0.9
PRKCE	protein kinase C, epsilon	1	0	0	0.9
ANKRD44	ankyrin repeat domain 44	1	0	0	0.9
PCOLCE2	procollagen C-endopeptidase enhancer 2	1	0	0	0.9
PTPRD	protein tyrosine phosphatase, receptor type, D	1	0	0	0.9
ADRB1	adrenoceptor beta 1	1	0	0	0.9
NEFM	neurofilament, medium polypeptide	1	0	0	0.89
LMBR1L	limb development membrane protein 1-like	1	0	0	0.89
RAB14	RAB14, member RAS oncogene family	1	1	0	0.89
DUS2	dihydrouridine synthase 2	1	0	0	0.89
KALRN	kalirin, RhoGEF kinase	1	0	0	0.89
OTUD4	OTU domain containing 4	1	0	0	0.89
RSBN1	round spermatid basic protein 1	1	1	0	0.89
AARS	alanyl-tRNA synthetase	1	0	0	0.89
ARHGEF10	Rho guanine nucleotide exchange factor (GEF) 10	1	0	0	0.89
SATB2	SATB homeobox 2	0	0	2	0.88
USP45	ubiquitin specific peptidase 45	1	0	0	0.88
MTF2	metal response element binding transcription factor 2	0	0	2	0.88
TACC2	transforming, acidic coiled-coil containing protein 2	1	0	0	0.88
GNAQ	guanine nucleotide binding protein (G protein), q polypeptide	0	2	0	0.87
SYNJ1	synaptojanin 1	1	0	0	0.87
SFMBT2	Scm-like with four mbt domains 2	1	1	0	0.87
PVRL1	poliovirus receptor-related 1 (herpesvirus entry mediator C)	1	0	0	0.87
KCNN3	potassium intermediate/small conductance calcium-activated channel, subfamily N, member 3	1	0	0	0.87
RBPJ	recombination signal binding protein for immunoglobulin kappa J region	0	0	2	0.87
DKK3	dickkopf WNT signaling pathway inhibitor 3	1	0	0	0.87
ANO8	anoctamin 8	0	0	1	0.87
PCDH11Y	protocadherin 11 Y-linked	2	0	0	0.86
RNF38	ring finger protein 38	1	1	0	0.86
FZD10	frizzled family receptor 10	1	0	0	0.86
FOXN2	forkhead box N2	1	0	0	0.86
ITPR1	inositol 1,4,5-trisphosphate receptor, type 1	1	0	0	0.86
ZNF532	zinc finger protein 532	0	0	1	0.86
PCDH1	protocadherin 1	1	0	0	0.86
PCMTD1	protein-L-isoaspartate (D-aspartate) O-methyltransferase domain containing 1	1	0	0	0.85
ESRP1	epithelial splicing regulatory protein 1	1	0	0	0.85
SLC25A16	solute carrier family 25 (mitochondrial carrier; Graves disease autoantigen), member 16	1	0	0	0.85
PALLD	palladin, cytoskeletal associated protein	1	0	0	0.85
RAD21	RAD21 homolog (S. pombe)	1	0	0	0.85
MSRB3	methionine sulfoxide reductase B3	0	1	0	0.85
ATRX	alpha thalassemia/mental retardation syndrome X-linked	1	0	0	0.85
RNF44	ring finger protein 44	0	1	0	0.85
KLHL29	kelch-like family member 29	1	0	0	0.84
NRK	Nik related kinase	1	0	0	0.84
IKZF2	IKAROS family zinc finger 2 (Helios)	1	0	0	0.84
TAGAP	T-cell activation RhoGTPase activating protein	1	0	0	0.84
IDH1	isocitrate dehydrogenase 1 (NADP+), soluble	1	0	0	0.84
WDFY3	WD repeat and FYVE domain containing 3	0	1	1	0.84
TMEM255A	transmembrane protein 255A	1	0	0	0.83
SLC9A2	solute carrier family 9, subfamily A (NHE2, cation proton antiporter 2), member 2	1	0	0	0.83
AC012123.1	Uncharacterized protein	1	0	0	0.83
ELOVL4	ELOVL fatty acid elongase 4	1	0	0	0.83
ATP7A	ATPase, Cu++ transporting, alpha polypeptide	1	0	0	0.83
SCRG1	stimulator of chondrogenesis 1	1	0	0	0.83
HAND1	heart and neural crest derivatives expressed 1	0	1	0	0.83
DNAJC27	DnaJ (Hsp40) homolog, subfamily C, member 27	2	0	0	0.82
CNEP1R1	CTD nuclear envelope phosphatase 1 regulatory subunit 1	1	0	0	0.82
SLC25A51	solute carrier family 25, member 51	1	0	0	0.82
SYT1	synaptotagmin I	1	0	0	0.81
SOCS6	suppressor of cytokine signaling 6	1	0	0	0.81
SPRYD4	SPRY domain containing 4	1	0	0	0.81
TEX2	testis expressed 2	1	0	0	0.8
ING2	inhibitor of growth family, member 2	0	0	1	0.8
MTHFD2	methylenetetrahydrofolate dehydrogenase (NADP+ dependent) 2, methenyltetrahydrofolate cyclohydrolase	0	0	1	0.8
C16orf87	chromosome 16 open reading frame 87	0	0	1	0.8
MTDH	metadherin	0	0	1	0.8
RBFOX2	RNA binding protein, fox-1 homolog (C. elegans) 2	0	0	1	0.8
SEMA3A	sema domain, immunoglobulin domain (Ig), short basic domain, secreted, (semaphorin) 3A	0	0	1	0.8
GRK5	G protein-coupled receptor kinase 5	0	0	1	0.8
DUSP1	dual specificity phosphatase 1	0	0	1	0.8
SAR1B	SAR1 homolog B (S. cerevisiae)	0	0	1	0.8
ZDHHC3	zinc finger, DHHC-type containing 3	0	0	1	0.8
RAP1A	RAP1A, member of RAS oncogene family	0	0	1	0.8
ARPC2	actin related protein 2/3 complex, subunit 2, 34kDa	0	0	1	0.8
CFL2	cofilin 2 (muscle)	0	0	1	0.8
TBC1D12	TBC1 domain family, member 12	0	0	1	0.8
MBOAT2	membrane bound O-acyltransferase domain containing 2	0	0	1	0.8
TWIST1	twist basic helix-loop-helix transcription factor 1	0	0	1	0.8
EPS8	epidermal growth factor receptor pathway substrate 8	0	0	1	0.8
PANK3	pantothenate kinase 3	0	0	1	0.8
HECW1	HECT, C2 and WW domain containing E3 ubiquitin protein ligase 1	0	0	1	0.8
TPCN1	two pore segment channel 1	0	0	1	0.8
ALX4	ALX homeobox 4	0	0	1	0.8
SRPK2	SRSF protein kinase 2	0	0	1	0.8
STYX	serine/threonine/tyrosine interacting protein	0	0	1	0.8
KCNJ3	potassium inwardly-rectifying channel, subfamily J, member 3	0	0	1	0.8
AZIN1	antizyme inhibitor 1	0	0	1	0.8
SORL1	sortilin-related receptor, L(DLR class) A repeats containing	0	0	1	0.8
SMARCA5	SWI/SNF related, matrix associated, actin dependent regulator of chromatin, subfamily a, member 5	0	0	1	0.8
CDC42BPA	CDC42 binding protein kinase alpha (DMPK-like)	0	0	1	0.8
PAX5	paired box 5	0	0	1	0.8
ZNF804B	zinc finger protein 804B	0	0	1	0.8
SNX2	sorting nexin 2	0	0	1	0.8
CACNA1C	calcium channel, voltage-dependent, L type, alpha 1C subunit	0	0	1	0.8
NACC2	NACC family member 2, BEN and BTB (POZ) domain containing	0	0	1	0.8
SLC45A4	solute carrier family 45, member 4	0	0	1	0.8
GLCE	glucuronic acid epimerase	0	0	1	0.8
PRDM16	PR domain containing 16	0	0	1	0.8
ABL2	c-abl oncogene 2, non-receptor tyrosine kinase	0	0	1	0.8
NEGR1	neuronal growth regulator 1	0	0	1	0.8
PPP1R9A	protein phosphatase 1, regulatory subunit 9A	0	0	1	0.8
ELFN2	extracellular leucine-rich repeat and fibronectin type III domain containing 2	0	0	1	0.8
SMURF1	SMAD specific E3 ubiquitin protein ligase 1	0	0	1	0.8
AP5M1	adaptor-related protein complex 5, mu 1 subunit	0	0	1	0.8
CNOT2	CCR4-NOT transcription complex, subunit 2	0	0	1	0.8
WWC1	WW and C2 domain containing 1	0	0	1	0.8
HNRNPU	heterogeneous nuclear ribonucleoprotein U (scaffold attachment factor A)	0	0	1	0.8
MRPS25	mitochondrial ribosomal protein S25	0	0	1	0.8
EN2	engrailed homeobox 2	0	0	1	0.8
IMPA2	inositol(myo)-1(or 4)-monophosphatase 2	0	0	1	0.8
OSER1	oxidative stress responsive serine-rich 1	0	0	1	0.8
H3F3B	H3 histone, family 3B (H3.3B)	0	0	1	0.8
LONRF3	LON peptidase N-terminal domain and ring finger 3	0	0	1	0.8
AHCYL1	adenosylhomocysteinase-like 1	0	0	1	0.8
NUDCD3	NudC domain containing 3	0	0	1	0.8
EIF5B	eukaryotic translation initiation factor 5B	0	0	1	0.8
DCX	doublecortin	0	0	1	0.8
MMP16	matrix metallopeptidase 16 (membrane-inserted)	0	0	1	0.8
FBXO32	F-box protein 32	0	0	1	0.8
ABHD13	abhydrolase domain containing 13	0	0	1	0.8
NOTCH1	notch 1	0	0	1	0.8
DESI1	desumoylating isopeptidase 1	0	0	1	0.8
CUL3	cullin 3	0	0	1	0.8
NOL7	nucleolar protein 7, 27kDa	0	0	1	0.8
EIF1	eukaryotic translation initiation factor 1	0	0	1	0.8
SSBP3	single stranded DNA binding protein 3	0	0	1	0.8
UBE2G1	ubiquitin-conjugating enzyme E2G 1	0	0	1	0.8
COPS2	COP9 signalosome subunit 2	0	0	1	0.8
GRAMD4	GRAM domain containing 4	0	0	1	0.8
KCNK3	potassium channel, subfamily K, member 3	0	0	1	0.8
ATP11A	ATPase, class VI, type 11A	0	0	1	0.8
KCNH1	potassium voltage-gated channel, subfamily H (eag-related), member 1	0	0	1	0.8
HOXC12	homeobox C12	0	0	1	0.8
PHF3	PHD finger protein 3	0	0	1	0.8
SETD7	SET domain containing (lysine methyltransferase) 7	0	0	1	0.8
DCLK2	doublecortin-like kinase 2	0	0	1	0.8
NCOA3	nuclear receptor coactivator 3	0	0	1	0.8
GPR124	G protein-coupled receptor 124	0	0	1	0.8
PHF15	PHD finger protein 15	0	0	1	0.8
MITF	microphthalmia-associated transcription factor	0	0	1	0.8
NFIC	nuclear factor I/C (CCAAT-binding transcription factor)	0	0	1	0.8
ALPK3	alpha-kinase 3	0	0	1	0.8
CLGN	calmegin	0	0	1	0.8
PRPF40A	PRP40 pre-mRNA processing factor 40 homolog A (S. cerevisiae)	0	0	1	0.8
NFYB	nuclear transcription factor Y, beta	0	0	1	0.8
CHSY3	chondroitin sulfate synthase 3	0	0	1	0.8
VCL	vinculin	0	0	1	0.8
CPLX2	complexin 2	0	0	1	0.8
HOXC8	homeobox C8	0	0	1	0.8
CTNNBIP1	catenin, beta interacting protein 1	0	0	1	0.8
KMT2E	lysine (K)-specific methyltransferase 2E	0	0	1	0.8
ZNF654	zinc finger protein 654	0	0	1	0.8
PPIP5K2	diphosphoinositol pentakisphosphate kinase 2	0	0	1	0.8
TMCC1	transmembrane and coiled-coil domain family 1	0	0	1	0.8
WDR81	WD repeat domain 81	0	0	1	0.8
TBC1D19	TBC1 domain family, member 19	0	0	1	0.8
PRKAR2B	protein kinase, cAMP-dependent, regulatory, type II, beta	0	0	1	0.8
AC068987.1	HCG1997999; cDNA FLJ33996 fis, clone DFNES2008881	0	0	1	0.8
TTC28	tetratricopeptide repeat domain 28	0	0	1	0.8
NAA50	N(alpha)-acetyltransferase 50, NatE catalytic subunit	0	0	1	0.8
AIFM2	apoptosis-inducing factor, mitochondrion-associated, 2	0	0	1	0.8
DPP8	dipeptidyl-peptidase 8	0	0	1	0.8
RNF166	ring finger protein 166	0	0	1	0.8
CPLX1	complexin 1	0	0	1	0.8
TSSK6	testis-specific serine kinase 6	0	0	1	0.8
MGLL	monoglyceride lipase	0	0	1	0.8
TRPM3	transient receptor potential cation channel, subfamily M, member 3	0	0	1	0.8
SBK1	SH3 domain binding kinase 1	0	0	1	0.8
CTTNBP2	cortactin binding protein 2	0	0	1	0.8
AKAP10	A kinase (PRKA) anchor protein 10	0	0	1	0.8
SLC45A3	solute carrier family 45, member 3	0	0	1	0.8
STRN	striatin, calmodulin binding protein	0	0	1	0.8
KLF3	Kruppel-like factor 3 (basic)	0	0	1	0.8
PDS5A	PDS5, regulator of cohesion maintenance, homolog A (S. cerevisiae)	0	0	1	0.8
LIN28A	lin-28 homolog A (C. elegans)	0	0	1	0.8
TRPC4	transient receptor potential cation channel, subfamily C, member 4	0	0	1	0.8
SETD1B	SET domain containing 1B	0	0	1	0.8
DUSP6	dual specificity phosphatase 6	0	0	1	0.8
PWWP2A	PWWP domain containing 2A	0	0	1	0.8
ATXN1L	ataxin 1-like	0	0	1	0.8
SSBP2	single-stranded DNA binding protein 2	0	0	1	0.8
FBXO28	F-box protein 28	0	0	1	0.8
STX7	syntaxin 7	0	0	1	0.8
HEG1	heart development protein with EGF-like domains 1	0	0	1	0.79
C11orf87	chromosome 11 open reading frame 87	0	0	1	0.79
SESTD1	SEC14 and spectrin domains 1	0	0	1	0.79
SLC24A4	solute carrier family 24 (sodium/potassium/calcium exchanger), member 4	0	0	1	0.79
HNRNPA0	heterogeneous nuclear ribonucleoprotein A0	0	0	1	0.79
NKPD1	NTPase, KAP family P-loop domain containing 1	0	0	1	0.79
HAPLN1	hyaluronan and proteoglycan link protein 1	0	0	1	0.79
PIP4K2C	phosphatidylinositol-5-phosphate 4-kinase, type II, gamma	0	0	1	0.79
ADAMTS9	ADAM metallopeptidase with thrombospondin type 1 motif, 9	0	0	1	0.79
PARP8	poly (ADP-ribose) polymerase family, member 8	0	0	1	0.79
FHL3	four and a half LIM domains 3	0	0	1	0.79
FAM196B	family with sequence similarity 196, member B	0	0	1	0.79
CACNA1H	calcium channel, voltage-dependent, T type, alpha 1H subunit	0	0	1	0.79
RNF157	ring finger protein 157	0	0	1	0.79
TPBGL	trophoblast glycoprotein-like	0	0	1	0.79
PALM2	paralemmin 2	0	0	1	0.79
NETO1	neuropilin (NRP) and tolloid (TLL)-like 1	0	0	1	0.79
NCOA1	nuclear receptor coactivator 1	0	0	1	0.79
ZBTB46	zinc finger and BTB domain containing 46	0	0	1	0.79
RP11-770J1.4		0	0	1	0.79
ANGPTL2	angiopoietin-like 2	0	0	1	0.79
CDC42EP2	CDC42 effector protein (Rho GTPase binding) 2	0	0	1	0.79
ZDHHC21	zinc finger, DHHC-type containing 21	0	0	1	0.79
SYT2	synaptotagmin II	0	0	1	0.79
WDR37	WD repeat domain 37	0	0	1	0.79
QKI	QKI, KH domain containing, RNA binding	0	0	1	0.79
LRRC4	leucine rich repeat containing 4	0	0	1	0.79
ADO	2-aminoethanethiol (cysteamine) dioxygenase	0	0	1	0.79
DCAF8	DDB1- and CUL4-associated factor 8	0	0	1	0.79
HERC3	HECT and RLD domain containing E3 ubiquitin protein ligase 3	0	0	1	0.79
NLK	nemo-like kinase	1	0	0	0.79
EPHA8	EPH receptor A8	0	0	1	0.79
MAP4K2	mitogen-activated protein kinase kinase kinase kinase 2	0	0	1	0.79
OXSR1	oxidative stress responsive 1	0	0	1	0.79
DUSP5	dual specificity phosphatase 5	1	0	0	0.78
ZC2HC1A	zinc finger, C2HC-type containing 1A	1	0	0	0.78
FBXL17	F-box and leucine-rich repeat protein 17	0	0	1	0.78
KPNA5	karyopherin alpha 5 (importin alpha 6)	0	0	1	0.78
OSBPL5	oxysterol binding protein-like 5	0	0	1	0.78
PPP1R12C	protein phosphatase 1, regulatory subunit 12C	1	0	0	0.78
COG1	component of oligomeric golgi complex 1	0	0	1	0.78
ZNF287	zinc finger protein 287	1	0	0	0.78
SEL1L3	sel-1 suppressor of lin-12-like 3 (C. elegans)	0	0	1	0.78
RANBP9	RAN binding protein 9	0	0	1	0.78
LRRC20	leucine rich repeat containing 20	0	0	1	0.78
DCP1A	decapping mRNA 1A	0	0	1	0.78
NOVA2	neuro-oncological ventral antigen 2	0	0	1	0.78
KCND2	potassium voltage-gated channel, Shal-related subfamily, member 2	0	0	1	0.78
ZFPM2	zinc finger protein, FOG family member 2	0	0	1	0.78
ZNF385B	zinc finger protein 385B	0	0	1	0.78
DIRAS1	DIRAS family, GTP-binding RAS-like 1	0	0	1	0.78
COL5A1	collagen, type V, alpha 1	0	0	1	0.78
ZBTB18	zinc finger and BTB domain containing 18	0	0	1	0.78
RBM27	RNA binding motif protein 27	0	0	1	0.78
ZNF521	zinc finger protein 521	0	0	1	0.78
ZNF385D	zinc finger protein 385D	0	0	1	0.78
BAI3	brain-specific angiogenesis inhibitor 3	0	0	1	0.78
SNAP91	synaptosomal-associated protein, 91kDa	0	0	1	0.78
FBXO33	F-box protein 33	0	0	1	0.78
XKR7	XK, Kell blood group complex subunit-related family, member 7	0	0	1	0.78
TTBK2	tau tubulin kinase 2	0	0	1	0.78
TMCC3	transmembrane and coiled-coil domain family 3	1	0	0	0.78
DTX2	deltex homolog 2 (Drosophila)	0	0	1	0.78
NAA15	N(alpha)-acetyltransferase 15, NatA auxiliary subunit	0	0	1	0.78
PROX1	prospero homeobox 1	0	0	1	0.78
GPR158	G protein-coupled receptor 158	0	0	1	0.78
PAPD7	PAP associated domain containing 7	1	0	0	0.77
ZBTB34	zinc finger and BTB domain containing 34	0	0	1	0.77
HERPUD2	HERPUD family member 2	0	1	0	0.77
GATA6	GATA binding protein 6	0	1	0	0.77
WRNIP1	Werner helicase interacting protein 1	0	1	0	0.77
ACOX1	acyl-CoA oxidase 1, palmitoyl	0	1	0	0.77
ITM2B	integral membrane protein 2B	0	1	0	0.77
GLYR1	glyoxylate reductase 1 homolog (Arabidopsis)	0	1	0	0.77
IQGAP2	IQ motif containing GTPase activating protein 2	0	1	0	0.77
AP1AR	adaptor-related protein complex 1 associated regulatory protein	0	1	0	0.77
BRMS1L	breast cancer metastasis-suppressor 1-like	0	1	0	0.77
PPAP2B	phosphatidic acid phosphatase type 2B	0	1	0	0.77
TRAF3	TNF receptor-associated factor 3	0	1	0	0.77
CASD1	CAS1 domain containing 1	0	1	0	0.77
FAM110B	family with sequence similarity 110, member B	0	1	0	0.77
PEAK1	pseudopodium-enriched atypical kinase 1	0	1	0	0.77
SMAD7	SMAD family member 7	0	1	0	0.77
ROBO2	roundabout, axon guidance receptor, homolog 2 (Drosophila)	0	1	0	0.77
SUN1	Sad1 and UNC84 domain containing 1	0	1	0	0.77
HAS2	hyaluronan synthase 2	0	1	0	0.77
YIPF4	Yip1 domain family, member 4	0	1	0	0.77
AFF1	AF4/FMR2 family, member 1	0	1	0	0.77
DAB2IP	DAB2 interacting protein	0	1	0	0.77
ZBTB40	zinc finger and BTB domain containing 40	0	1	0	0.77
CD2AP	CD2-associated protein	0	1	0	0.77
SDC2	syndecan 2	0	1	0	0.77
PDHB	pyruvate dehydrogenase (lipoamide) beta	0	1	1	0.77
ROBO1	roundabout, axon guidance receptor, homolog 1 (Drosophila)	0	1	0	0.77
CAND1	cullin-associated and neddylation-dissociated 1	0	1	0	0.77
MBNL3	muscleblind-like splicing regulator 3	0	1	0	0.77
INSIG1	insulin induced gene 1	0	1	0	0.77
QSER1	glutamine and serine rich 1	0	1	0	0.77
C6orf62	chromosome 6 open reading frame 62	0	1	0	0.77
S1PR1	sphingosine-1-phosphate receptor 1	0	1	0	0.77
SCUBE3	signal peptide, CUB domain, EGF-like 3	0	1	0	0.77
PPM1H	protein phosphatase, Mg2+/Mn2+ dependent, 1H	0	1	0	0.77
SMAD6	SMAD family member 6	0	1	0	0.77
ABI2	abl-interactor 2	0	1	0	0.77
KIAA1211	KIAA1211	0	1	0	0.77
CDCA7L	cell division cycle associated 7-like	0	1	0	0.77
SOSTDC1	sclerostin domain containing 1	0	1	0	0.77
FAM133B	family with sequence similarity 133, member B	0	1	0	0.77
ACTC1	actin, alpha, cardiac muscle 1	0	1	0	0.77
C11orf24	chromosome 11 open reading frame 24	0	1	0	0.77
NF2	neurofibromin 2 (merlin)	0	1	0	0.77
SOCS5	suppressor of cytokine signaling 5	0	1	0	0.77
SKOR1	SKI family transcriptional corepressor 1	0	1	0	0.77
SUV420H1	suppressor of variegation 4-20 homolog 1 (Drosophila)	0	1	0	0.77
DPP10	dipeptidyl-peptidase 10 (non-functional)	0	1	0	0.77
TRAK2	trafficking protein, kinesin binding 2	0	1	0	0.77
LPP	LIM domain containing preferred translocation partner in lipoma	0	1	0	0.77
SKI	v-ski avian sarcoma viral oncogene homolog	0	1	0	0.77
KIF1B	kinesin family member 1B	0	1	0	0.77
MYH9	myosin, heavy chain 9, non-muscle	0	1	0	0.77
MED29	mediator complex subunit 29	0	1	0	0.77
ZNF469	zinc finger protein 469	0	1	0	0.77
TUB	tubby bipartite transcription factor	0	1	0	0.77
RRN3	RRN3 RNA polymerase I transcription factor homolog (S. cerevisiae)	0	1	0	0.77
GNS	glucosamine (N-acetyl)-6-sulfatase	0	1	0	0.77
RPS6KA4	ribosomal protein S6 kinase, 90kDa, polypeptide 4	0	1	0	0.77
RBPMS2	RNA binding protein with multiple splicing 2	0	1	0	0.77
NPNT	nephronectin	0	1	0	0.77
MARCH8	membrane-associated ring finger (C3HC4) 8, E3 ubiquitin protein ligase	0	1	0	0.77
NKX2-4	NK2 homeobox 4	0	1	0	0.77
XPR1	xenotropic and polytropic retrovirus receptor 1	0	1	0	0.77
MAFK	v-maf avian musculoaponeurotic fibrosarcoma oncogene homolog K	0	0	1	0.77
NUFIP2	nuclear fragile X mental retardation protein interacting protein 2	0	1	0	0.77
CDKN1C	cyclin-dependent kinase inhibitor 1C (p57, Kip2)	0	1	0	0.77
ZDHHC5	zinc finger, DHHC-type containing 5	0	1	0	0.77
RRBP1	ribosome binding protein 1	0	1	0	0.77
CREB3L2	cAMP responsive element binding protein 3-like 2	0	2	0	0.77
TCEB3	transcription elongation factor B (SIII), polypeptide 3 (110kDa, elongin A)	0	1	0	0.77
RHPN2	rhophilin, Rho GTPase binding protein 2	1	0	0	0.77
ENTPD4	ectonucleoside triphosphate diphosphohydrolase 4	0	1	0	0.77
CDK5R1	cyclin-dependent kinase 5, regulatory subunit 1 (p35)	0	1	0	0.77
TMEM87A	transmembrane protein 87A	0	1	0	0.77
GAS2L3	growth arrest-specific 2 like 3	0	1	0	0.77
CHRM2	cholinergic receptor, muscarinic 2	0	1	0	0.77
TFDP2	transcription factor Dp-2 (E2F dimerization partner 2)	0	1	0	0.77
C20orf194	chromosome 20 open reading frame 194	0	1	0	0.77
FREM2	FRAS1 related extracellular matrix protein 2	0	1	0	0.77
KCNK10	potassium channel, subfamily K, member 10	0	1	0	0.77
PAPD5	PAP associated domain containing 5	0	1	0	0.77
TOR1AIP2	torsin A interacting protein 2	0	1	0	0.77
SIRPA	signal-regulatory protein alpha	0	1	0	0.77
FHL2	four and a half LIM domains 2	0	1	0	0.77
NSMAF	neutral sphingomyelinase (N-SMase) activation associated factor	0	1	0	0.77
PCDH10	protocadherin 10	0	0	1	0.77
ARFGEF1	ADP-ribosylation factor guanine nucleotide-exchange factor 1 (brefeldin A-inhibited)	0	1	0	0.77
MYLK	myosin light chain kinase	0	1	0	0.77
LRCH1	leucine-rich repeats and calponin homology (CH) domain containing 1	1	0	0	0.77
PDXDC1	pyridoxal-dependent decarboxylase domain containing 1	0	1	0	0.77
FOXP4	forkhead box P4	0	0	1	0.77
PHTF2	putative homeodomain transcription factor 2	0	1	0	0.77
SP1	Sp1 transcription factor	0	0	1	0.77
FOXP2	forkhead box P2	0	1	0	0.77
FOXP1	forkhead box P1	0	0	1	0.77
HAND2	heart and neural crest derivatives expressed 2	0	1	0	0.77
C10orf118	chromosome 10 open reading frame 118	0	1	0	0.77
HIVEP1	human immunodeficiency virus type I enhancer binding protein 1	0	1	0	0.77
HAS3	hyaluronan synthase 3	0	1	0	0.77
TRIO	trio Rho guanine nucleotide exchange factor	0	1	0	0.77
SLC25A36	solute carrier family 25 (pyrimidine nucleotide carrier ), member 36	0	1	0	0.77
ZEB2	zinc finger E-box binding homeobox 2	0	1	0	0.77
SOBP	sine oculis binding protein homolog (Drosophila)	0	1	0	0.77
KBTBD8	kelch repeat and BTB (POZ) domain containing 8	0	1	0	0.77
TFAP2A	transcription factor AP-2 alpha (activating enhancer binding protein 2 alpha)	0	0	1	0.77
ZFHX4	zinc finger homeobox 4	0	1	0	0.77
DNAJC30	DnaJ (Hsp40) homolog, subfamily C, member 30	0	1	0	0.77
PLXDC2	plexin domain containing 2	0	0	1	0.77
LBX1	ladybird homeobox 1	0	1	0	0.77
CLDN11	claudin 11	1	0	0	0.77
SMIM14	small integral membrane protein 14	0	0	1	0.77
ZFC3H1	zinc finger, C3H1-type containing	0	1	0	0.77
PEX5L	peroxisomal biogenesis factor 5-like	0	1	0	0.77
LURAP1L	leucine rich adaptor protein 1-like	0	1	0	0.77
MYT1L	myelin transcription factor 1-like	0	1	0	0.77
RP1-170O19.20	Uncharacterized protein	0	0	1	0.77
GAP43	growth associated protein 43	0	1	0	0.77
SLC32A1	solute carrier family 32 (GABA vesicular transporter), member 1	0	1	0	0.77
RABGAP1L	RAB GTPase activating protein 1-like	0	1	0	0.77
KLHL18	kelch-like family member 18	0	1	0	0.76
FRY	furry homolog (Drosophila)	0	1	0	0.76
FAR1	fatty acyl CoA reductase 1	0	1	0	0.76
LYST	lysosomal trafficking regulator	1	0	0	0.76
RFX1	regulatory factor X, 1 (influences HLA class II expression)	0	1	0	0.76
GABRA3	gamma-aminobutyric acid (GABA) A receptor, alpha 3	0	1	0	0.76
CHD9	chromodomain helicase DNA binding protein 9	0	0	1	0.76
PRR24	proline rich 24	0	0	1	0.76
LIN54	lin-54 homolog (C. elegans)	0	1	0	0.76
TCF4	transcription factor 4	0	0	1	0.76
GLTSCR1L	GLTSCR1-like	0	0	1	0.76
JARID2	jumonji, AT rich interactive domain 2	0	1	0	0.76
ZNF804A	zinc finger protein 804A	0	0	1	0.76
AURKA	aurora kinase A	1	0	0	0.76
MARCH3	membrane-associated ring finger (C3HC4) 3, E3 ubiquitin protein ligase	0	0	1	0.76
KLHL31	kelch-like family member 31	0	1	0	0.76
CALM3	calmodulin 3 (phosphorylase kinase, delta)	0	0	1	0.76
NOVA1	neuro-oncological ventral antigen 1	0	1	0	0.76
TNRC6B	trinucleotide repeat containing 6B	0	0	1	0.76
RBL2	retinoblastoma-like 2 (p130)	0	1	0	0.76
FAM84A	family with sequence similarity 84, member A	0	0	1	0.76
EOMES	eomesodermin	0	1	0	0.76
PLEKHM1	pleckstrin homology domain containing, family M (with RUN domain) member 1	0	0	1	0.76
NRF1	nuclear respiratory factor 1	0	1	0	0.76
SLC44A1	solute carrier family 44 (choline transporter), member 1	0	0	1	0.76
CREB1	cAMP responsive element binding protein 1	0	1	0	0.75
CCNC	cyclin C	1	0	0	0.75
PLEKHA1	pleckstrin homology domain containing, family A (phosphoinositide binding specific) member 1	1	0	0	0.75
RGL1	ral guanine nucleotide dissociation stimulator-like 1	0	1	0	0.75
CDC42	cell division cycle 42	0	0	1	0.75
FAM160A2	family with sequence similarity 160, member A2	0	0	1	0.75
PIK3AP1	phosphoinositide-3-kinase adaptor protein 1	1	0	0	0.75
AXL	AXL receptor tyrosine kinase	0	1	0	0.75
VPS54	vacuolar protein sorting 54 homolog (S. cerevisiae)	0	1	0	0.75
PDCD6IP	programmed cell death 6 interacting protein	0	0	1	0.75
NR4A3	nuclear receptor subfamily 4, group A, member 3	0	1	0	0.75
TBX3	T-box 3	0	0	1	0.75
CHGA	chromogranin A (parathyroid secretory protein 1)	0	0	1	0.75
HNF1B	HNF1 homeobox B	0	1	0	0.75
ESRRG	estrogen-related receptor gamma	0	0	1	0.75
KIF5B	kinesin family member 5B	0	1	0	0.75
CEND1	cell cycle exit and neuronal differentiation 1	0	0	1	0.75
CASK	calcium/calmodulin-dependent serine protein kinase (MAGUK family)	0	1	0	0.75
FOXG1	forkhead box G1	0	1	0	0.75
ANP32E	acidic (leucine-rich) nuclear phosphoprotein 32 family, member E	0	1	0	0.75
COL19A1	collagen, type XIX, alpha 1	1	0	0	0.75
MIER3	mesoderm induction early response 1, family member 3	0	1	0	0.75
PEX3	peroxisomal biogenesis factor 3	0	0	1	0.75
STX17	syntaxin 17	1	0	1	0.75
AGGF1	angiogenic factor with G patch and FHA domains 1	0	0	1	0.75
CELF2	CUGBP, Elav-like family member 2	0	1	0	0.75
FNBP4	formin binding protein 4	0	1	0	0.74
GRM7	glutamate receptor, metabotropic 7	0	0	1	0.74
RBFOX1	RNA binding protein, fox-1 homolog (C. elegans) 1	0	0	1	0.74
ZNF652	zinc finger protein 652	0	0	1	0.74
TMEM200B	transmembrane protein 200B	0	0	1	0.74
RFX7	regulatory factor X, 7	0	0	1	0.74
POFUT2	protein O-fucosyltransferase 2	0	1	0	0.74
PIKFYVE	phosphoinositide kinase, FYVE finger containing	0	1	0	0.74
PTPRK	protein tyrosine phosphatase, receptor type, K	0	1	0	0.74
BACH1	BTB and CNC homology 1, basic leucine zipper transcription factor 1	0	0	1	0.74
FARP1	FERM, RhoGEF (ARHGEF) and pleckstrin domain protein 1 (chondrocyte-derived)	1	0	0	0.74
SLC17A6	solute carrier family 17 (vesicular glutamate transporter), member 6	0	2	0	0.74
FUBP1	far upstream element (FUSE) binding protein 1	0	1	0	0.74
SLC4A10	solute carrier family 4, sodium bicarbonate transporter, member 10	1	0	0	0.74
EPC2	enhancer of polycomb homolog 2 (Drosophila)	0	0	1	0.74
XRN1	5'-3' exoribonuclease 1	0	1	0	0.74
PDE3B	phosphodiesterase 3B, cGMP-inhibited	0	0	1	0.74
ATL3	atlastin GTPase 3	0	1	0	0.74
STARD13	StAR-related lipid transfer (START) domain containing 13	0	1	0	0.74
C5orf24	chromosome 5 open reading frame 24	0	1	0	0.73
DOK5	docking protein 5	0	0	1	0.73
C16orf52	chromosome 16 open reading frame 52	0	1	0	0.73
HIPK1	homeodomain interacting protein kinase 1	0	1	0	0.73
ADAM23	ADAM metallopeptidase domain 23	0	0	1	0.73
RBM47	RNA binding motif protein 47	1	1	0	0.73
NEDD4L	neural precursor cell expressed, developmentally down-regulated 4-like, E3 ubiquitin protein ligase	1	0	0	0.73
PAIP1	poly(A) binding protein interacting protein 1	0	0	1	0.73
DCAF10	DDB1 and CUL4 associated factor 10	1	0	0	0.73
AQP2	aquaporin 2 (collecting duct)	0	0	1	0.73
GPM6A	glycoprotein M6A	0	1	0	0.73
NEFH	neurofilament, heavy polypeptide	1	0	0	0.73
NCKAP5	NCK-associated protein 5	0	1	0	0.73
NSMF	NMDA receptor synaptonuclear signaling and neuronal migration factor	0	1	0	0.73
KLF6	Kruppel-like factor 6	0	1	0	0.73
AATK	apoptosis-associated tyrosine kinase	0	1	0	0.73
GRID2	glutamate receptor, ionotropic, delta 2	0	0	1	0.73
CCT6A	chaperonin containing TCP1, subunit 6A (zeta 1)	1	0	0	0.73
NUCKS1	nuclear casein kinase and cyclin-dependent kinase substrate 1	0	0	1	0.73
RNF10	ring finger protein 10	0	0	1	0.73
STK39	serine threonine kinase 39	0	1	0	0.72
ARHGAP29	Rho GTPase activating protein 29	0	1	0	0.72
DDHD2	DDHD domain containing 2	0	1	0	0.72
DDIT4	DNA-damage-inducible transcript 4	0	0	1	0.72
NIPAL1	NIPA-like domain containing 1	0	0	1	0.72
HECW2	HECT, C2 and WW domain containing E3 ubiquitin protein ligase 2	0	0	1	0.72
CBLN4	cerebellin 4 precursor	1	0	0	0.72
PPP6C	protein phosphatase 6, catalytic subunit	0	0	1	0.72
TRIM36	tripartite motif containing 36	0	0	1	0.72
TGFB2	transforming growth factor, beta 2	0	0	1	0.72
DCC	deleted in colorectal carcinoma	0	0	1	0.72
FSTL1	follistatin-like 1	0	0	1	0.72
NPTN	neuroplastin	0	1	0	0.71
MBD2	methyl-CpG binding domain protein 2	0	1	0	0.71
PITPNC1	phosphatidylinositol transfer protein, cytoplasmic 1	0	1	0	0.71
HOXD10	homeobox D10	0	0	1	0.71
STRN3	striatin, calmodulin binding protein 3	1	0	0	0.71
CXXC5	CXXC finger protein 5	0	1	0	0.71
RYR3	ryanodine receptor 3	0	0	1	0.71
E2F3	E2F transcription factor 3	0	1	0	0.71
ZCCHC2	zinc finger, CCHC domain containing 2	0	1	0	0.7
BMP7	bone morphogenetic protein 7	0	0	1	0.7
KIAA1279	KIAA1279	1	0	0	0.7
DAAM1	dishevelled associated activator of morphogenesis 1	0	0	1	0.7
NFAT5	nuclear factor of activated T-cells 5, tonicity-responsive	0	1	0	0.7
N4BP2	NEDD4 binding protein 2	0	1	0	0.7
HCN2	hyperpolarization activated cyclic nucleotide-gated potassium channel 2	1	0	0	0.7
MOB4	MOB family member 4, phocein	0	0	1	0.7
HSPE1-MOB4	HSPE1-MOB4 readthrough	0	0	1	0.7
STAG2	stromal antigen 2	0	0	1	0.7
FAM81A	family with sequence similarity 81, member A	0	0	1	0.7
GPATCH8	G patch domain containing 8	0	0	1	0.69
DACT1	dishevelled-binding antagonist of beta-catenin 1	0	1	0	0.69
ZFHX3	zinc finger homeobox 3	0	1	0	0.69
KRT1	keratin 1	0	0	1	0.69
FCHO2	FCH domain only 2	0	1	0	0.69
TTPAL	tocopherol (alpha) transfer protein-like	0	0	1	0.69
CHST7	carbohydrate (N-acetylglucosamine 6-O) sulfotransferase 7	0	2	0	0.69
HMGA2	high mobility group AT-hook 2	0	0	1	0.69
CCDC71L	coiled-coil domain containing 71-like	0	0	1	0.69
PAFAH1B1	platelet-activating factor acetylhydrolase 1b, regulatory subunit 1 (45kDa)	0	1	0	0.68
ARF1	ADP-ribosylation factor 1	0	0	1	0.68
CEP350	centrosomal protein 350kDa	0	0	1	0.68
FAM150B	family with sequence similarity 150, member B	1	0	0	0.68
PLEKHA6	pleckstrin homology domain containing, family A member 6	0	1	0	0.68
UPF2	UPF2 regulator of nonsense transcripts homolog (yeast)	0	0	1	0.68
SETD5	SET domain containing 5	0	1	0	0.67
SLC4A8	solute carrier family 4, sodium bicarbonate cotransporter, member 8	1	1	0	0.67
TOP1	topoisomerase (DNA) I	0	0	1	0.67
TTC14	tetratricopeptide repeat domain 14	0	0	1	0.67
PTF1A	pancreas specific transcription factor, 1a	0	0	1	0.67
SLC16A10	solute carrier family 16 (aromatic amino acid transporter), member 10	0	1	1	0.67
HOXC4	Homeobox protein Hox-C4	0	0	1	0.67
ADM	adrenomedullin	0	1	0	0.67
ZNF148	zinc finger protein 148	0	0	1	0.66
SORCS3	sortilin-related VPS10 domain containing receptor 3	0	0	1	0.66
HERC2	HECT and RLD domain containing E3 ubiquitin protein ligase 2	0	1	0	0.66
FST	follistatin	0	1	0	0.66
NSG1	Neuron-specific protein family member 1	0	1	0	0.66
DENND4C	DENN/MADD domain containing 4C	0	0	1	0.66
ZNF496	zinc finger protein 496	0	0	1	0.65
USF2	upstream transcription factor 2, c-fos interacting	0	0	1	0.65
ENTPD5	ectonucleoside triphosphate diphosphohydrolase 5	0	1	0	0.65
PAXBP1	PAX3 and PAX7 binding protein 1	0	0	1	0.65
JPH2	junctophilin 2	1	0	0	0.65
BCL9	B-cell CLL/lymphoma 9	0	0	1	0.65
LRP1B	low density lipoprotein receptor-related protein 1B	0	1	0	0.65
SP4	Sp4 transcription factor	0	0	1	0.64
PCDH7	protocadherin 7	2	0	0	0.64
CPEB1	cytoplasmic polyadenylation element binding protein 1	0	0	1	0.64
FBN2	fibrillin 2	0	0	1	0.64
NAV3	neuron navigator 3	0	0	1	0.64
SLC12A2	solute carrier family 12 (sodium/potassium/chloride transporter), member 2	0	0	1	0.63
FAM214A	family with sequence similarity 214, member A	0	0	1	0.63
BLOC1S5	biogenesis of lysosomal organelles complex-1, subunit 5, muted	0	0	1	0.63
ARPP19	cAMP-regulated phosphoprotein, 19kDa	0	0	1	0.63
GPC6	glypican 6	1	0	0	0.63
UNC79	unc-79 homolog (C. elegans)	0	0	1	0.62
ZFP91	ZFP91 zinc finger protein	0	0	1	0.62
SEMA6D	sema domain, transmembrane domain (TM), and cytoplasmic domain, (semaphorin) 6D	0	1	0	0.62
EPB41L4A	erythrocyte membrane protein band 4.1 like 4A	1	0	0	0.62
SLC30A7	solute carrier family 30 (zinc transporter), member 7	1	0	0	0.62
SPHK2	sphingosine kinase 2	0	0	1	0.62
DNMT3A	DNA (cytosine-5-)-methyltransferase 3 alpha	0	0	1	0.62
ANO4	anoctamin 4	0	0	1	0.61
PRKAB2	protein kinase, AMP-activated, beta 2 non-catalytic subunit	0	0	1	0.61
ZBTB10	zinc finger and BTB domain containing 10	0	0	1	0.61
PDE8A	phosphodiesterase 8A	0	1	0	0.61
C18orf25	chromosome 18 open reading frame 25	0	0	1	0.61
METAP1	methionyl aminopeptidase 1	0	0	1	0.61
NHLH2	nescient helix loop helix 2	0	0	1	0.61
ERBB2IP	erbb2 interacting protein	0	0	1	0.6
DCHS2	dachsous cadherin-related 2	0	0	1	0.6
FAM76B	family with sequence similarity 76, member B	0	0	1	0.6
TMED5	transmembrane emp24 protein transport domain containing 5	0	0	1	0.6
YWHAZ	tyrosine 3-monooxygenase/tryptophan 5-monooxygenase activation protein, zeta polypeptide	0	1	0	0.6
SLC2A3	solute carrier family 2 (facilitated glucose transporter), member 3	1	0	0	0.59
SREK1IP1	SREK1-interacting protein 1	0	0	1	0.59
DLG5	discs, large homolog 5 (Drosophila)	0	1	0	0.59
SPTBN4	spectrin, beta, non-erythrocytic 4	0	0	1	0.59
ZNF512B	zinc finger protein 512B	1	0	0	0.59
RP11-766F14.2	Protein LOC285556	0	1	0	0.58
KIF3B	kinesin family member 3B	0	1	0	0.58
CXXC4	CXXC finger protein 4	0	1	0	0.58
NPC1	Niemann-Pick disease, type C1	0	0	1	0.57
BMPR1A	bone morphogenetic protein receptor, type IA	0	0	1	0.57
PTGER4	prostaglandin E receptor 4 (subtype EP4)	1	0	0	0.57
TRIP12	thyroid hormone receptor interactor 12	0	0	1	0.57
ARID5B	AT rich interactive domain 5B (MRF1-like)	0	1	0	0.57
CERK	ceramide kinase	0	0	1	0.57
MLLT10	myeloid/lymphoid or mixed-lineage leukemia (trithorax homolog, Drosophila); translocated to, 10	0	0	1	0.56
VWA5B2	von Willebrand factor A domain containing 5B2	0	0	1	0.56
SLC37A3	solute carrier family 37, member 3	0	1	0	0.56
ACTR3	ARP3 actin-related protein 3 homolog (yeast)	0	0	1	0.56
TMEM143	transmembrane protein 143	1	0	0	0.56
TAF1	TAF1 RNA polymerase II, TATA box binding protein (TBP)-associated factor, 250kDa	0	1	0	0.55
FGB	fibrinogen beta chain	0	0	1	0.55
LRRFIP2	leucine rich repeat (in FLII) interacting protein 2	0	1	0	0.55
ERC2	ELKS/RAB6-interacting/CAST family member 2	0	1	0	0.55
RPS6KB1	ribosomal protein S6 kinase, 70kDa, polypeptide 1	0	0	1	0.55
SNAPC1	small nuclear RNA activating complex, polypeptide 1, 43kDa	1	0	0	0.55
CDK16	cyclin-dependent kinase 16	0	1	1	0.54
FBN1	fibrillin 1	1	0	0	0.54
HHIP	hedgehog interacting protein	0	1	0	0.53
KAT7	K(lysine) acetyltransferase 7	1	0	0	0.53
RAD51D	RAD51 paralog D	0	0	1	0.53
RIMS2	regulating synaptic membrane exocytosis 2	1	0	0	0.53
ATP6V1B2	ATPase, H+ transporting, lysosomal 56/58kDa, V1 subunit B2	1	0	0	0.53
GOLGA7	golgin A7	0	0	1	0.53
TTLL7	tubulin tyrosine ligase-like family, member 7	0	1	0	0.53
MARCH4	membrane-associated ring finger (C3HC4) 4, E3 ubiquitin protein ligase	1	0	0	0.52
DMP1	dentin matrix acidic phosphoprotein 1	0	1	0	0.52
EPB41L4A-AS2	EPB41L4A antisense RNA 2 (head to head)	0	1	0	0.52
PRDM13	PR domain containing 13	0	1	0	0.52
PAWR	PRKC, apoptosis, WT1, regulator	0	0	1	0.51
FRYL	FRY-like	0	0	1	0.51
TMEM50B	transmembrane protein 50B	0	0	1	0.51
GCLM	glutamate-cysteine ligase, modifier subunit	0	0	1	0.51
GXYLT1	glucoside xylosyltransferase 1	1	0	0	0.51
SNAI1	snail family zinc finger 1	0	0	1	0.51
ZDHHC23	zinc finger, DHHC-type containing 23	0	0	1	0.5
INSL5	insulin-like 5	0	0	1	0.5
CNNM4	cyclin M4	0	1	0	0.49
FRS2	fibroblast growth factor receptor substrate 2	0	1	0	0.48
CSRNP3	cysteine-serine-rich nuclear protein 3	0	0	1	0.48
UVRAG	UV radiation resistance associated	0	1	0	0.48
IPO5	importin 5	0	1	0	0.48
FAM110C	family with sequence similarity 110, member C	1	0	0	0.47
RASAL2	RAS protein activator like 2	1	0	0	0.47
GRM2	glutamate receptor, metabotropic 2	0	0	1	0.47
FBXO41	F-box protein 41	0	0	1	0.47
GREB1L	growth regulation by estrogen in breast cancer-like	1	0	0	0.46
CLEC16A	C-type lectin domain family 16, member A	0	0	1	0.46
PPP1R3D	protein phosphatase 1, regulatory subunit 3D	0	1	0	0.46
BTLA	B and T lymphocyte associated	1	0	0	0.46
NPAS3	neuronal PAS domain protein 3	0	1	0	0.46
USP31	ubiquitin specific peptidase 31	0	0	1	0.46
GALNT7	UDP-N-acetyl-alpha-D-galactosamine:polypeptide N-acetylgalactosaminyltransferase 7 (GalNAc-T7)	0	1	0	0.46
AC010327.2	Uncharacterized protein; cDNA FLJ45856 fis, clone OCBBF2025631	0	0	1	0.46
TMEM229A	transmembrane protein 229A	1	0	0	0.46
RFX3	regulatory factor X, 3 (influences HLA class II expression)	0	0	1	0.46
UBXN4	UBX domain protein 4	1	0	0	0.46
BMP2K	BMP2 inducible kinase	0	0	1	0.45
PDP2	pyruvate dehyrogenase phosphatase catalytic subunit 2	0	0	1	0.45
DAG1	dystroglycan 1 (dystrophin-associated glycoprotein 1)	0	0	1	0.45
RAB8B	RAB8B, member RAS oncogene family	1	0	0	0.45
GRIK3	glutamate receptor, ionotropic, kainate 3	0	0	1	0.45
EIF5A2	eukaryotic translation initiation factor 5A2	0	1	1	0.44
CASKIN1	CASK interacting protein 1	1	0	0	0.44
FAM117B	family with sequence similarity 117, member B	0	0	1	0.44
PRKAR1B	protein kinase, cAMP-dependent, regulatory, type I, beta	0	1	0	0.44
ATXN7	ataxin 7	0	1	0	0.44
FKBP1A	FK506 binding protein 1A, 12kDa	0	0	1	0.44
SLC1A1	solute carrier family 1 (neuronal/epithelial high affinity glutamate transporter, system Xag), member 1	0	0	1	0.44
EZH2	enhancer of zeste homolog 2 (Drosophila)	0	0	1	0.43
EBAG9	estrogen receptor binding site associated, antigen, 9	0	0	1	0.43
GPRC5A	G protein-coupled receptor, family C, group 5, member A	0	0	1	0.42
TNPO1	transportin 1	1	0	0	0.42
CLIP4	CAP-GLY domain containing linker protein family, member 4	0	0	1	0.42
ZNF827	zinc finger protein 827	1	0	0	0.42
H3F3C	H3 histone, family 3C	0	0	1	0.42
ZNF451	zinc finger protein 451	0	0	1	0.42
FAM46A	family with sequence similarity 46, member A	0	1	0	0.42
FRMPD3	FERM and PDZ domain containing 3	1	0	0	0.41
GLUL	glutamate-ammonia ligase	0	1	0	0.4
TBC1D8	TBC1 domain family, member 8 (with GRAM domain)	0	1	0	0.4
